# Supplementary material for: Stylized Facts in Brazilian Vote Distributions
Source: PLoS One. 2015 Sep 29;10(9):e0137732. doi: 10.1371/journal.pone.0137732 (PMC4587976; doi:10.1371/journal.pone.0137732)
Supplement: S2 Dataset — The columns give year, state, city, party, candidate name, and number of votes, obtained from Brazilian Federal Electoral Court data repository, available at http://www.tse.jus.br/eleicoes/estatisticas/repositorio-de-dados-eleitorais (ZIP) [file pone.0137732.s043.ZIP]

Archive with 1 entries (1 files):
- state_deputies.csv
