# Supplementary material for: Stylized Facts in Brazilian Vote Distributions
Source: PLoS One. 2015 Sep 29;10(9):e0137732. doi: 10.1371/journal.pone.0137732 (PMC4587976; doi:10.1371/journal.pone.0137732)
Supplement: S3 Dataset — The columns give year, state, city, party, candidate name, and number of votes, obtained from Brazilian Federal Electoral Court data repository, available at http://www.tse.jus.br/eleicoes/estatisticas/repositorio-de-dados-eleitorais (CSV) [file pone.0137732.s044.csv]

year	state	city	party	name	votes
2000	AC	ACRELANDIA	PC do B	SEBASTIÃO BENTO DOS REIS	47
2000	AC	ACRELANDIA	PFL	AMARILIO ANDRADE ALMADA	33
2000	AC	ACRELANDIA	PFL	CARLOS PEREIRA DUTRA NETO	7
2000	AC	ACRELANDIA	PFL	DELSON SANTIAGO GONÇALVES	18
2000	AC	ACRELANDIA	PFL	DERMIVAL VILAS BOAS STAUT	145
2000	AC	ACRELANDIA	PFL	EDSON PEDROSO DA SILVA	39
2000	AC	ACRELANDIA	PFL	FRANCISCO DA SILVA VALENTIN	126
2000	AC	ACRELANDIA	PFL	FRANCISCO FERNANDES LIMA	155
2000	AC	ACRELANDIA	PFL	JOSE BRANDÃO MAIA	239
2000	AC	ACRELANDIA	PFL	PAULO GOMES DE OLIVEIRA	32
2000	AC	ACRELANDIA	PFL	SEBASTIÃO MIGUEL DE BRITO	50
2000	AC	ACRELANDIA	PFL	SEBASTIÃO RAMOS DA FONSECA	41
2000	AC	ACRELANDIA	PMN	CASSIANO BARROSO DA SILVA	16
2000	AC	ACRELANDIA	PMN	CLEMENTE RAMOS DE SOUZA	27
2000	AC	ACRELANDIA	PMN	GILDESIO MOURA VILAS BOAS	166
2000	AC	ACRELANDIA	PMN	JOSE CARLOS FERREIRA	48
2000	AC	ACRELANDIA	PMN	MARIA DE JESUS ANDER	18
2000	AC	ACRELANDIA	PPB	PAUMIRIM LUIZ BERTO	120
2000	AC	ACRELANDIA	PPS	IVAN DA SILVA FERREIRA	59
2000	AC	ACRELANDIA	PRTB	ANTONIO DOS SANTOS	31
2000	AC	ACRELANDIA	PRTB	BENEDITO DA COSTA SOARES	3
2000	AC	ACRELANDIA	PRTB	JOÃO BRITO DA COSTA	18
2000	AC	ACRELANDIA	PRTB	JONAS PEREIRA DOS SANTOS	46
2000	AC	ACRELANDIA	PRTB	MANOEL DIAS DA SILVA	11
2000	AC	ACRELANDIA	PRTB	MARIA NOÉLIA DA CUNHA	4
2000	AC	ACRELANDIA	PRTB	RAIMUNDO DE SOUZA CASTRO	13
2000	AC	ACRELANDIA	PRTB	RENATO DOS SANTOS POKLEN	8
2000	AC	ACRELANDIA	PRTB	SERGIO EVANGELISTA DE PAULO	3
2000	AC	ACRELANDIA	PRTB	UILHIAN BELMONT ALVES	94
2000	AC	ACRELANDIA	PSB	ANELIZE CASSANELLI	13
2000	AC	ACRELANDIA	PSB	JOSAFA SOARES DIAS	38
2000	AC	ACRELANDIA	PSB	PAULO SOARES DE OLIVEIRA	36
2000	AC	ACRELANDIA	PSDB	ANTONIO VAUNA DE BRITO	183
2000	AC	ACRELANDIA	PSDB	CLOVIS VALDIR MORETTI	36
2000	AC	ACRELANDIA	PSDB	ELIZABETH APARECIDA GARCIA RODRIGUES	118
2000	AC	ACRELANDIA	PSDB	JESUS COUTO PEREIRA	89
2000	AC	ACRELANDIA	PSDB	JOSE ADALBERTO OLIVEIRA DA COSTA	82
2000	AC	ACRELANDIA	PSDB	MANOEL FRANCISCO PARENTE GUIMARÃES	81
2000	AC	ACRELANDIA	PSDB	MARIA ELIENE DA SILVA LIMA	37
2000	AC	ACRELANDIA	PSDB	OLAVIO OLIVEIRA DE LIMA	22
2000	AC	ACRELANDIA	PSDB	OSVALDO COUTINHO	164
2000	AC	ACRELANDIA	PSDB	PERGENTINO SILVA NETO	66
2000	AC	ACRELANDIA	PSDB	RAIMUNDO NONATO PESSOA DE OLIVEIRA	188
2000	AC	ACRELANDIA	PSDB	RENATO SALVADOR GUERECHI	161
2000	AC	ACRELANDIA	PSDB	VERIANO ALVES DE SOUZA FILHO	40
2000	AC	ACRELANDIA	PT	ALZIRA BELMONT ALVES	83
2000	AC	ACRELANDIA	PT	CESALPINO FARIA DE ARAÚJO	218
2000	AC	ACRELANDIA	PT	CLEUSA HELENA DE JESUS DA SILVA	14
2000	AC	ACRELANDIA	PT	JOÃO BRITO ANDRADE	52
2000	AC	ACRELANDIA	PT	JOSE MARIA MARQUES BENTES	64
2000	AC	ACRELANDIA	PT	VELMAR BOEHM	265
2000	AC	ACRELANDIA	PV	VICENTE ALMEIDA	19
2000	AC	ASSIS BRASIL	PFL	ANTONIO RIBEIRO CAVALCANTE	114
2000	AC	ASSIS BRASIL	PFL	FRANCISCO ALVES DA SILVA	39
2000	AC	ASSIS BRASIL	PFL	GENILSON BEZERRA	89
2000	AC	ASSIS BRASIL	PFL	GEZILDO BOMFIM BEZERRA	75
2000	AC	ASSIS BRASIL	PFL	IEDA MARIA DE ARAÚJO	31
2000	AC	ASSIS BRASIL	PMDB	ALDER CARLOS AQUINO DA SILVA	36
2000	AC	ASSIS BRASIL	PMDB	ALOISO REBOLÇAS DE MELO	34
2000	AC	ASSIS BRASIL	PMDB	ANTONIA LENIR VELOSO DE SOUSA	12
2000	AC	ASSIS BRASIL	PMDB	MANOEL AROLDO BATISTA DOS SANTOS	61
2000	AC	ASSIS BRASIL	PMDB	PAULO SALES DA SILVA	133
2000	AC	ASSIS BRASIL	PMDB	ZÉLIA ANGELICA DO NASCIMENTO	30
2000	AC	ASSIS BRASIL	PPB	ANTONIO CAMELO DE CASTRO	121
2000	AC	ASSIS BRASIL	PPB	ANTONIO JORGE DA CUNHA	52
2000	AC	ASSIS BRASIL	PPB	JOÃO BATISTA DOS SANTOS	122
2000	AC	ASSIS BRASIL	PPB	JOEL BATISTA LOPES	40
2000	AC	ASSIS BRASIL	PPB	MARIA ELIZABETH FERREIRA FILHA	13
2000	AC	ASSIS BRASIL	PPB	NEUZA MARIA DE ARAUJO	4
2000	AC	ASSIS BRASIL	PPB	TUFIC DA SILVA SAADY	11
2000	AC	ASSIS BRASIL	PSB	MANOEL RIBEIRO DA SILVA	40
2000	AC	ASSIS BRASIL	PSDB	FRANCISCO DANTAS DA COSTA	6
2000	AC	ASSIS BRASIL	PSDB	MANOEL DOS SANTOS PAULINO	21
2000	AC	ASSIS BRASIL	PSDB	MARIA DE SALES FERREIRA	12
2000	AC	ASSIS BRASIL	PT	ADRIANO LUIZ DE QUEIROZ	17
2000	AC	ASSIS BRASIL	PT	ANA MARIA CUNHA DO NASCIMENTO	98
2000	AC	ASSIS BRASIL	PT	CARLOS ALBERTO CARIÚS DA CUNHA	78
2000	AC	ASSIS BRASIL	PT	EDILZA DA SILVA ARAÚJO	7
2000	AC	ASSIS BRASIL	PT	EUNÍCIO PEREIRA LIMA	128
2000	AC	ASSIS BRASIL	PT	FRANCIRLEI ALVES DE ARAÚJO	15
2000	AC	ASSIS BRASIL	PT	GENÉSIA FEITOSA DA SILVA	40
2000	AC	ASSIS BRASIL	PT	JOSEMAR CONEGUNDES DE ARAÚJO	68
2000	AC	ASSIS BRASIL	PT	JOSÉ RIBAMAR DE SOUZA PEREIRA	49
2000	AC	ASSIS BRASIL	PT	LEÔNCIO GOMES GONÇALVES	89
2000	AC	ASSIS BRASIL	PT	ORCÉLIO DOS RIOS	49
2000	AC	ASSIS BRASIL	PT	RAIMUNDA CORREIA MARINHO	20
2000	AC	ASSIS BRASIL	PT	SANDOVAL BATISTA DO ARAÚJO	167
2000	AC	ASSIS BRASIL	PT	ZAQUEU PEREIRA DE CARVALHO	96
2000	AC	BRASILEIA	PMDB	ANTONIO RAIMUNDO BORGES PACIFICO	316
2000	AC	BRASILEIA	PMDB	AURILENE OLIVEIRA RIBEIRO SILVA	5
2000	AC	BRASILEIA	PMDB	CARLOS FRANCISCO AUGUSTO GADELHA	417
2000	AC	BRASILEIA	PMDB	CARLOS HENRIQUE SIQUEIRA DE OLIVEIRA	62
2000	AC	BRASILEIA	PMDB	FRANCIMAR DA COSTA MORAES	187
2000	AC	BRASILEIA	PMDB	FRANCISCO GERMANO DA SILVA	173
2000	AC	BRASILEIA	PMDB	FRANCISCO VICENTE DE MELO	40
2000	AC	BRASILEIA	PMDB	JAIR AMORIM	35
2000	AC	BRASILEIA	PMDB	JAIR DOS REIS SOUZA MEIRA	260
2000	AC	BRASILEIA	PMDB	LAERCIO LEONARDO DOS SANTOS	238
2000	AC	BRASILEIA	PMDB	LIGIA MARIA LINS RIBEIRO MOSTAJO PANOSO	273
2000	AC	BRASILEIA	PMDB	MANOEL PRETTE	261
2000	AC	BRASILEIA	PMDB	MARIA ALDA SOARES PACHECO	391
2000	AC	BRASILEIA	PMDB	PEDRO OLIVEIRA DE SOUZA	118
2000	AC	BRASILEIA	PMDB	REGINA ESTEVAM MAIA LIMA	1
2000	AC	BRASILEIA	PMDB	VALDECIR DE ARAUJO CRUZ	255
2000	AC	BRASILEIA	PMN	ANTONIO EDILSON RODRIGUES DOS SANTOS	110
2000	AC	BRASILEIA	PMN	ANTONIO GURGEL DA SILVA	42
2000	AC	BRASILEIA	PMN	APARECIDO DAMACENO	75
2000	AC	BRASILEIA	PMN	BLANDINA MARIA DA SILVA E SILVA	245
2000	AC	BRASILEIA	PMN	CHRISTIANE DA SILVA ARAUJO	25
2000	AC	BRASILEIA	PMN	EDISON SANTOS DOS REIS	102
2000	AC	BRASILEIA	PMN	FRANCISCO ANTONIO FRANCO DE SOUZA	134
2000	AC	BRASILEIA	PMN	FRANCISCO ARAUJO RIBEIRO	26
2000	AC	BRASILEIA	PMN	HILDEBRANDO AMORIM	212
2000	AC	BRASILEIA	PMN	JOSE CAVALCANTE DE CASTRO	82
2000	AC	BRASILEIA	PMN	JOSE MARIA PIMENTEL MAIA	97
2000	AC	BRASILEIA	PMN	MARGARIDA SOLLNER DOS SANTOS	17
2000	AC	BRASILEIA	PMN	RAIMUNDA CRUZ DOS SANTOS	114
2000	AC	BRASILEIA	PMN	RAIMUNDO LACERDA DA SILVA	188
2000	AC	BRASILEIA	PMN	RAIMUNDO NONATO RIBEIRO MACIEL	32
2000	AC	BRASILEIA	PMN	RAIMUNDO NONATO ROCHA DIAS	101
2000	AC	BRASILEIA	PMN	ROSENILDA GUERRA DA SILVA	42
2000	AC	BRASILEIA	PPB	EDUARDO RABELO DE OLIVEIRA	24
2000	AC	BRASILEIA	PPB	ELIFAS LIMA DE FREITAS	224
2000	AC	BRASILEIA	PPS	MÁRIO DE OLIVEIRA	17
2000	AC	BRASILEIA	PSB	FRANCISCA ADALNICE MENEZES DA COSTA	208
2000	AC	BRASILEIA	PSB	SAULO FIRMINO DE LIMA	39
2000	AC	BRASILEIA	PSB	VAGNER GALLI	177
2000	AC	BRASILEIA	PSDB	ANTONIO LAURENTINO CORREA	69
2000	AC	BRASILEIA	PSDB	CELSO CAETANO DE SOUSA	106
2000	AC	BRASILEIA	PSDB	CLAUDEMIR BATISTA CAVALCANTE	367
2000	AC	BRASILEIA	PSDB	NEMESIO DE JESUS DURANS	209
2000	AC	BRASILEIA	PT	ADRIANA SOUZA DA COSTA	245
2000	AC	BRASILEIA	PT	ANTONIO FRANCISCO ARAUJO DO NASCIMENTO	234
2000	AC	BRASILEIA	PT	DUPLANIR DE SOUZA FILHO	36
2000	AC	BRASILEIA	PT	EDUARDO SILVA DE OLIVEIRA	158
2000	AC	BRASILEIA	PT	ERIZETE LIMA DE MORAES	154
2000	AC	BRASILEIA	PT	FRANCISCO EDUARDO MENEZES DE QUEIROZ	338
2000	AC	BRASILEIA	PT	JOÃO RAIMUNDO ARAÚJO DE MELO	248
2000	AC	BRASILEIA	PT	RAIMUNDO DUARTE DE OLIVEIRA	230
2000	AC	BRASILEIA	PT	SELMA MARCELINO DE LIMA	25
2000	AC	BRASILEIA	PT	TEREZA XAVIER DE LIMA OLIVEIRA	90
2000	AC	BRASILEIA	PTB	ANTONIO MARIHELIO MAIA	14
2000	AC	CAPIXABA	PFL	ANTONIO FREITAS DA COSTA	9
2000	AC	CAPIXABA	PFL	EDINA SIQUEIRA DE ALMEIDA PENHA	55
2000	AC	CAPIXABA	PFL	EURIZETE ALBUQUERQUE DA SILVA	9
2000	AC	CAPIXABA	PFL	FRANCISCO CHAGAS DE SOUZA	14
2000	AC	CAPIXABA	PFL	JOSIAS PORFIRIO DA CUNHA	8
2000	AC	CAPIXABA	PFL	MARCELO PENHA DE OLIVEIRA	9
2000	AC	CAPIXABA	PFL	NEIDE DE LARA	19
2000	AC	CAPIXABA	PMDB	CARLOS SERGIO AZEVEDO DE SOUSA	73
2000	AC	CAPIXABA	PMDB	JOAIS DA SILVA DOS SANTOS	80
2000	AC	CAPIXABA	PMDB	OSMAR CARVALHO	17
2000	AC	CAPIXABA	PMN	AMARILDO TESSINARI	80
2000	AC	CAPIXABA	PMN	CHARLES OLIVEIRA DE SOUZA	55
2000	AC	CAPIXABA	PMN	EDIVALDO DE FREITAS PAES	2
2000	AC	CAPIXABA	PMN	FRANCISCO BRAGA GOMES	24
2000	AC	CAPIXABA	PMN	GELSA LIMA DA SILVA	7
2000	AC	CAPIXABA	PMN	JOÃO PEDRO CASTELAN	22
2000	AC	CAPIXABA	PMN	JOSE OLIVEIRA DE AMORIM	28
2000	AC	CAPIXABA	PMN	MAURISTELIO TESSINARI DE SOUZA	38
2000	AC	CAPIXABA	PMN	OCIMAR PEREIRA XAVIER	98
2000	AC	CAPIXABA	PMN	ROMULO BARROS SOARES	111
2000	AC	CAPIXABA	PPS	AQUIMAR ESTACIO DE OLIVEIRA	16
2000	AC	CAPIXABA	PPS	CELSO NASCIMENTO DE SOUZA	14
2000	AC	CAPIXABA	PPS	JOSE CARLOS MEDEIROS	9
2000	AC	CAPIXABA	PPS	JUCELINO ALVES PEREIRA	30
2000	AC	CAPIXABA	PPS	MONICA BARBOSA FERREIRA	25
2000	AC	CAPIXABA	PPS	PEDRO ALDERICO FELTRIN	62
2000	AC	CAPIXABA	PSB	EDSON THEODORO DE MENEZES	15
2000	AC	CAPIXABA	PSDB	ALDAIR CASTRO NUNES	17
2000	AC	CAPIXABA	PSDB	AMELIA FLORENTINO CARDOSO	83
2000	AC	CAPIXABA	PSDB	ANTONIO ROBERTO DE ARAUJO	38
2000	AC	CAPIXABA	PSDB	AURISTELIO DE CARVALHO FERREIRA	58
2000	AC	CAPIXABA	PSDB	EDMILSON CASTRO DE SOUZA	34
2000	AC	CAPIXABA	PSDB	FRANCISCO MARQUES DE SOUZA	82
2000	AC	CAPIXABA	PSDB	FRANCISCO NIVALDO DOS SANTOS PINHEIRO	57
2000	AC	CAPIXABA	PSDB	JOSIMAR GADELHA OLEGARIO	108
2000	AC	CAPIXABA	PSDB	MARCONDE FREITAS DA SILVA	170
2000	AC	CAPIXABA	PSDB	MARIA DE FATIMA DE SOUZA SILVA	38
2000	AC	CAPIXABA	PSDB	SANDRO MARCELO ALMEIDA DE MELO	72
2000	AC	CAPIXABA	PSDB	SEBASTIANA MARIANA VIEIRA	5
2000	AC	CAPIXABA	PSDB	SEBASTIÃO DIAS DO NASCIMENTO	79
2000	AC	CAPIXABA	PT	ANA PATRICIA DE SOUZA LIMA	15
2000	AC	CAPIXABA	PT	ANTONIO RODRIGUES VIDAL	33
2000	AC	CAPIXABA	PT	CARLOS ALVES DE BRITO	115
2000	AC	CAPIXABA	PT	CLAUDIO FEITOSA DO NASCIMENTO	17
2000	AC	CAPIXABA	PT	EDMILSON BEZERRA GOMES	61
2000	AC	CAPIXABA	PT	ELIAS SOUZA DOS SANTOS	10
2000	AC	CAPIXABA	PT	MARIA DO SOCORRO SILVA DO NASCIMENTO	19
2000	AC	CAPIXABA	PT	WEMERSON FITTIPALDY DE OLIVEIRA	19
2000	AC	CRUZEIRO DO SUL	PC do B	JOSE DE SOUZA LIMA	984
2000	AC	CRUZEIRO DO SUL	PDT	ALBERLENE MARIA DA SILVA NASCIMENTO	24
2000	AC	CRUZEIRO DO SUL	PDT	JOEL CORREIA DE QUEIROZ	199
2000	AC	CRUZEIRO DO SUL	PDT	MARIA FRANCISCA RODRIGUES DA SILVA	55
2000	AC	CRUZEIRO DO SUL	PDT	MARIA UVILENE DA COSTA GUIMARÃES	60
2000	AC	CRUZEIRO DO SUL	PDT	ORLEILDO NOGUEIRA LOPES	543
2000	AC	CRUZEIRO DO SUL	PFL	ALTEVIR SOARES DE SOUZA	679
2000	AC	CRUZEIRO DO SUL	PFL	FRANCISCO DE JESUS LIMA DE ARAUJO	752
2000	AC	CRUZEIRO DO SUL	PFL	FRANCISCO MARCOS TELES RODRIGUES	203
2000	AC	CRUZEIRO DO SUL	PFL	GROVER DANIEL RIBEIRO PEREIRA	81
2000	AC	CRUZEIRO DO SUL	PFL	HUSSEIM IBRAHIM DA SILVA MURAD	135
2000	AC	CRUZEIRO DO SUL	PFL	JOÃO NICOLAU SOARES RODRIGUES	744
2000	AC	CRUZEIRO DO SUL	PFL	JOSE MAURI DA SILVA BARBOZA	626
2000	AC	CRUZEIRO DO SUL	PFL	LUIZ MACIEL DA COSTA	810
2000	AC	CRUZEIRO DO SUL	PFL	OSMAR FERREIRA DA SILVA	981
2000	AC	CRUZEIRO DO SUL	PFL	RAIMUNDO NONATO COSTA	154
2000	AC	CRUZEIRO DO SUL	PFL	RAYMUNDO CELSO LIMA VERDE	856
2000	AC	CRUZEIRO DO SUL	PFL	WILIBRAND FERREIRA ABDALLAH	314
2000	AC	CRUZEIRO DO SUL	PMDB	ALMIR ALMEIDA PAIXAO	331
2000	AC	CRUZEIRO DO SUL	PMDB	ARTUR LIBORINO DOS SANTOS LIMA NETO	251
2000	AC	CRUZEIRO DO SUL	PMDB	ESTEVAO DE SOUZA SILVA	695
2000	AC	CRUZEIRO DO SUL	PMDB	FRANCISCO AMAURI ROSAS SALES	508
2000	AC	CRUZEIRO DO SUL	PMDB	FRANCISCO FERREIRA DE VASCONCELOS	601
2000	AC	CRUZEIRO DO SUL	PMDB	JOSE AUGUSTO LEANDRO RODRIGUES	107
2000	AC	CRUZEIRO DO SUL	PMDB	JOSE COELHO DE MORAIS	309
2000	AC	CRUZEIRO DO SUL	PMDB	JOSE ROSAS DE ARAUJO	203
2000	AC	CRUZEIRO DO SUL	PMDB	JOSE VAGNER DA COSTA	130
2000	AC	CRUZEIRO DO SUL	PMDB	MARCONDES DA SILVA ROCHA	194
2000	AC	CRUZEIRO DO SUL	PMDB	MARIA DA GLORIA DE ARAUJO	395
2000	AC	CRUZEIRO DO SUL	PMDB	MARIA DAS GRACAS DE AMORIM	230
2000	AC	CRUZEIRO DO SUL	PMDB	VALDERI HORACIO DOS SANTOS	171
2000	AC	CRUZEIRO DO SUL	PMN	ALDEMIR DE CASTRO MACIEL	261
2000	AC	CRUZEIRO DO SUL	PMN	ARLENE CAVALCANTE LIMA	39
2000	AC	CRUZEIRO DO SUL	PMN	CÁSSIA ANGELICA LIMA DE CARVALHO	6
2000	AC	CRUZEIRO DO SUL	PMN	DAVI IBERNON DA SILVA	12
2000	AC	CRUZEIRO DO SUL	PMN	ELPIDIO PEDROZA DA SILVA	26
2000	AC	CRUZEIRO DO SUL	PMN	FRANCISCO DAS CHAGAS DE AMORIM DE LIMA	606
2000	AC	CRUZEIRO DO SUL	PMN	FRANCISCO DOS SANTOS NASCIMENTO	318
2000	AC	CRUZEIRO DO SUL	PMN	FRANCISCO RODRIGUES DOS SANTOS	382
2000	AC	CRUZEIRO DO SUL	PMN	JOSE AGOSTINHO DA SILVA	12
2000	AC	CRUZEIRO DO SUL	PMN	JOSE DA SILVA ARAUJO	91
2000	AC	CRUZEIRO DO SUL	PMN	JUAREZ GENEROSO OLIVEIRA FILHO	148
2000	AC	CRUZEIRO DO SUL	PPB	ADALBERTO CABRAL DA SILVA	88
2000	AC	CRUZEIRO DO SUL	PPB	CARLOS ALBERTO DE SANTANA	375
2000	AC	CRUZEIRO DO SUL	PPB	EVANDRO CARVALHO DE MELO	274
2000	AC	CRUZEIRO DO SUL	PPB	FRANCISCO ALTAMIRO ROSAS	102
2000	AC	CRUZEIRO DO SUL	PPB	FRANCISCO ANIZIO CORREIA DE OLIVEIRA	576
2000	AC	CRUZEIRO DO SUL	PPB	FRANCISCO JADER DE BARROS PEDROZA	493
2000	AC	CRUZEIRO DO SUL	PPB	HELIO TELES CAMELI	285
2000	AC	CRUZEIRO DO SUL	PPB	JOSÉ MARINHO DE SOUZA NETO	485
2000	AC	CRUZEIRO DO SUL	PPB	JUNIA PERCILIA DANIEL DE ARAUJO E SILVA	66
2000	AC	CRUZEIRO DO SUL	PPB	LENICE VINHOTE SANTIAGO	80
2000	AC	CRUZEIRO DO SUL	PPS	IANNA BEZERRA DIMAS	70
2000	AC	CRUZEIRO DO SUL	PPS	JOSÉ SIQUEIRA MACIEL	476
2000	AC	CRUZEIRO DO SUL	PPS	MAURICIO DINIZ LIMA	200
2000	AC	CRUZEIRO DO SUL	PSDB	ANTÔNIO COSTA DE SOUZA	138
2000	AC	CRUZEIRO DO SUL	PSDB	CARLOS ALVES DA SILVA	974
2000	AC	CRUZEIRO DO SUL	PSDB	FRANCISCO ALBANO DO NASCIMENTO	206
2000	AC	CRUZEIRO DO SUL	PSDB	FRANCISCO THOMAZ DE OLIVEIRA NETO	84
2000	AC	CRUZEIRO DO SUL	PSDB	JOÃO WALDERLI TOMÉ DE MELLO	103
2000	AC	CRUZEIRO DO SUL	PSDB	JOSE RIBEIRO BANDEIRA	598
2000	AC	CRUZEIRO DO SUL	PSDB	LUIZ JACINTO MOREIRA MOTA	213
2000	AC	CRUZEIRO DO SUL	PSDB	MANOEL LINO DE SOUZA ARAÚJO	478
2000	AC	CRUZEIRO DO SUL	PT	ANTONIO JOSE CHAVES DE SOUZA	105
2000	AC	CRUZEIRO DO SUL	PT	BRAZ JOSÉ RIBEIRO	304
2000	AC	CRUZEIRO DO SUL	PT	DARIMAR ROCHA DA SILVA	568
2000	AC	CRUZEIRO DO SUL	PT	EDSON FERREIRA DA SILVA	469
2000	AC	EPITACIOLANDIA	PC do B	MIQUER MAGALHÃES LIMA	24
2000	AC	EPITACIOLANDIA	PDT	CALEBI HASSEM MACIEL	167
2000	AC	EPITACIOLANDIA	PDT	JOSÉ IVONALDO DA COSTA RODRIGUES	187
2000	AC	EPITACIOLANDIA	PDT	LUIZ MORAES DA SILVA	120
2000	AC	EPITACIOLANDIA	PDT	MOIZES BASTOS FRANÇA	20
2000	AC	EPITACIOLANDIA	PDT	SEVERINO INGLÊS DOS SANTOS	59
2000	AC	EPITACIOLANDIA	PFL	EDILSON RIBEIRO DE OLIVEIRA	88
2000	AC	EPITACIOLANDIA	PFL	ESTEVAM LIMA DE FREITAS	179
2000	AC	EPITACIOLANDIA	PFL	JULIA RODRIGUES TAVARES	115
2000	AC	EPITACIOLANDIA	PFL	NILSON DOS SANTOS FREITAS	52
2000	AC	EPITACIOLANDIA	PFL	RUBENS ALVES DE BRITO	46
2000	AC	EPITACIOLANDIA	PFL	WALTER ARAUJO ALVES	92
2000	AC	EPITACIOLANDIA	PMDB	CARLOS PORTELA EDUINO	184
2000	AC	EPITACIOLANDIA	PMDB	CÉLIA MARIA BATISTA DE LIMA	150
2000	AC	EPITACIOLANDIA	PMDB	DOROMILSON PIRES DA SILVA	24
2000	AC	EPITACIOLANDIA	PMDB	EFREM MOTA DOS SANTOS	4
2000	AC	EPITACIOLANDIA	PMDB	HELENA SANTANA DE LIMA	11
2000	AC	EPITACIOLANDIA	PMDB	JOÃO LEAL FERREIRA	289
2000	AC	EPITACIOLANDIA	PMDB	JULIO PROGENIO RIBEIRO	285
2000	AC	EPITACIOLANDIA	PMDB	LEONCIO CAMELO DE CASTRO	50
2000	AC	EPITACIOLANDIA	PMDB	OLDENEY RAIMUNDO ALVES DUARTE	32
2000	AC	EPITACIOLANDIA	PMDB	PLINCIA MARIA DA SILVA LIMA	7
2000	AC	EPITACIOLANDIA	PMDB	RAIMUNDO NONATO DA ROCHA	11
2000	AC	EPITACIOLANDIA	PMN	ANTONIO SOARES PIRES	28
2000	AC	EPITACIOLANDIA	PMN	GESIMAR RAMOS DE LIMA	78
2000	AC	EPITACIOLANDIA	PMN	MARCOS ANTONIO DA SILVA MANSOUR	59
2000	AC	EPITACIOLANDIA	PMN	MARIA ANTONIA GADELHA HASSEM	239
2000	AC	EPITACIOLANDIA	PMN	MARIA DO CARMO PEREIRA DE BRITO	33
2000	AC	EPITACIOLANDIA	PMN	MARIA LUCIA VALÉRIO DE ANDRADE	14
2000	AC	EPITACIOLANDIA	PMN	RAIMUNDO DE AZEVEDO LEITE	5
2000	AC	EPITACIOLANDIA	PPS	ADEMIR MACHADO DE MENDONÇA	58
2000	AC	EPITACIOLANDIA	PPS	ALMIR DE ANDRADE OLIVEIRA	30
2000	AC	EPITACIOLANDIA	PPS	ANDERSON SILVA DE SOUZA	50
2000	AC	EPITACIOLANDIA	PPS	MOIZES DE ARAÚJO	55
2000	AC	EPITACIOLANDIA	PSB	ANTONIO PEREIRA DE AQUINO	129
2000	AC	EPITACIOLANDIA	PSB	DELMIRO DE LIMA MATIAS	51
2000	AC	EPITACIOLANDIA	PSB	FRANCINALDO GOMES FERREIRA	97
2000	AC	EPITACIOLANDIA	PSB	GILSON SOARES DE ASEVEDO	102
2000	AC	EPITACIOLANDIA	PSB	MARIA PAULA AMOÊDO DE MELO	81
2000	AC	EPITACIOLANDIA	PT	ANTONIO CARLOS DE LIMA	102
2000	AC	EPITACIOLANDIA	PT	DIVINO FIRMIANO DO CARMO	84
2000	AC	EPITACIOLANDIA	PT	HIAMAR DE PAIVA PINHEIRO	131
2000	AC	EPITACIOLANDIA	PT	ISAIAS FORTES PEREIRA	9
2000	AC	EPITACIOLANDIA	PT	LUIZ GUIMARAES DA SILVA	57
2000	AC	EPITACIOLANDIA	PT	MARILZA DA SILVA RODRIGUES	173
2000	AC	EPITACIOLANDIA	PT	ODIZA MENDES RODRIGUES	32
2000	AC	EPITACIOLANDIA	PT	ROSIMARI FERREIRA DA SILVA	179
2000	AC	FEIJO	PC do B	ANTONIO JARBAS DA SILVEIRA DOURADO	111
2000	AC	FEIJO	PFL	EDVAN CONCEIÇÃO DE OLIVEIRA MACEDO	82
2000	AC	FEIJO	PFL	JOSÉ CLEOMAR DA SILVA SANTOS	259
2000	AC	FEIJO	PFL	RAIMUNDA NONATA FERRO DOURADO	138
2000	AC	FEIJO	PFL	RAIMUNDO FERREIRA PINHEIRO	339
2000	AC	FEIJO	PFL	RAIMUNDO NONATO DIMAS DE AGUIAR	198
2000	AC	FEIJO	PMDB	DIVÂNIA MARIA DA SILVA FARIAS	86
2000	AC	FEIJO	PMDB	EURICO CARVALHO CORDEIRO	208
2000	AC	FEIJO	PMDB	FRANCISCO ALBUQUERQUE DE SOUZA	129
2000	AC	FEIJO	PMDB	FRANCISCO GUIMARÃES PEREIRA	25
2000	AC	FEIJO	PMDB	FRANCISCO RICARDO CORIOLANO MORAIS	179
2000	AC	FEIJO	PMDB	JOSÉ SOUSA BRAGA	28
2000	AC	FEIJO	PMDB	MANOEL MAURICÉLIO RODRIGUÊS DE SOUZA	29
2000	AC	FEIJO	PMDB	ZENI CAVALCANTE DE CASTRO LIMA	234
2000	AC	FEIJO	PPB	JOSÉ ARNALDO OLIVEIRA DA COSTA	311
2000	AC	FEIJO	PPB	JOSÉ GERSON DE CASTRO MEIRELES	384
2000	AC	FEIJO	PPB	JOSÉ MAGALHÃES SANTANA	233
2000	AC	FEIJO	PPB	JOSÉ SOUZA DE OLIVEIRA	248
2000	AC	FEIJO	PPB	LUIZ LEAL DA COSTA	91
2000	AC	FEIJO	PPB	MARIA DE JESUS AMORIM FERREIRA	86
2000	AC	FEIJO	PPS	ALTAMIR DE ARAÚJO MACAMBIRA	150
2000	AC	FEIJO	PPS	SELMA BARBOSA FERREIRA	36
2000	AC	FEIJO	PSB	JOSÉ ANTONIO CORDEIRO DO NASCIMENTO	169
2000	AC	FEIJO	PSDB	ANTONIO ELOILTON DA SILVEIRA LIMA	229
2000	AC	FEIJO	PSDB	CLÁUDIO BRAGA LEITE	429
2000	AC	FEIJO	PSDB	FRANCISCO SERFAY REBOUÇAS	263
2000	AC	FEIJO	PSDB	FRANCISCO VALÉRIO DA SILVEIRA	363
2000	AC	FEIJO	PSDB	JOSÉ ERIVALDO CAMPOS DE SOUZA	579
2000	AC	FEIJO	PSDB	MARIA DAS DORES BARROSO DE OLIVEIRA	56
2000	AC	FEIJO	PT	ALCIDES CIRIACO DE LIMA	258
2000	AC	FEIJO	PT	FRANCISCO CARLOS DE OLIVEIRA LIMA	386
2000	AC	FEIJO	PT	FRANCISCO DAS CHAGAS SANTIAGO DE OLIVEIRA	203
2000	AC	FEIJO	PT	GERSON BARBOSA DA SILVA	380
2000	AC	FEIJO	PT	GRACILENE FREITAS DE PAIVA	328
2000	AC	FEIJO	PT	JOSÉ DEUSMAR DE LIMA	326
2000	AC	FEIJO	PT	MARLEIDY DOURADO DA SILVA	287
2000	AC	JORDAO	PC do B	ISONEIDO BEZERRA DE ARAÚJO	84
2000	AC	JORDAO	PFL	ADEMIR BATISTA DE FIGUEIREDO	68
2000	AC	JORDAO	PFL	ANTONIO ALVES DE SOUZA	26
2000	AC	JORDAO	PFL	ANTONIO DA SILVA MUNIZ	47
2000	AC	JORDAO	PFL	ANTÔNIO JOSÉ DOS SANTOS	25
2000	AC	JORDAO	PFL	DÉCIO DE LIMA BAYMA	9
2000	AC	JORDAO	PFL	ELDO DO NASCIMENTO	11
2000	AC	JORDAO	PFL	FRANCISCO ROQUE DOS SANTOS	30
2000	AC	JORDAO	PFL	LUCILA DE SOUZA PORTELA	16
2000	AC	JORDAO	PFL	MARIA MARNILDA RICARDO DA SILVA	11
2000	AC	JORDAO	PFL	RUYNETE DAS NEVES SILVA	8
2000	AC	JORDAO	PMDB	ALBANIR GOMES LOPES	118
2000	AC	JORDAO	PMDB	ALTEVIR FRANCISCO SOARES	68
2000	AC	JORDAO	PMDB	ANTONIA DE SOUZA	22
2000	AC	JORDAO	PMDB	AUTON DOURADO DE FARIAS	20
2000	AC	JORDAO	PMDB	ELIAS PAULINO KAXINAWA	22
2000	AC	JORDAO	PMDB	FRANCISCO ALVES DE OLIVEIRA	63
2000	AC	JORDAO	PMDB	FRANCISCO ASSIS DE SOUZA JORGE	88
2000	AC	JORDAO	PMDB	JOÃO ADERALDO DE SOUZA	9
2000	AC	JORDAO	PMDB	JOÃO OLIVEIRA DA SILVA	54
2000	AC	JORDAO	PMDB	MANOEL SANTOS DE CARVALHO	42
2000	AC	JORDAO	PMDB	RAIMUNDO NAZARENO DE ARAGÃO	111
2000	AC	JORDAO	PPB	FRANCISCO ALVES GUIMARÃES	61
2000	AC	JORDAO	PPB	JOSÉ SANTOS DA SILVA	8
2000	AC	JORDAO	PPB	JOSE SOUZA LEÃO	27
2000	AC	JORDAO	PPB	MARIA FEITOSA DE ARAÚJO	23
2000	AC	JORDAO	PPB	RAIMUNDO NONATO ALVES SARAIVA	36
2000	AC	JORDAO	PPB	RAIMUNDO NONATO FIRMINO SOMBRA	23
2000	AC	JORDAO	PT	EDMILSON MARÇAL DE CASTRO	43
2000	AC	JORDAO	PT	FRANCISCA ROSANGELA ROCHA DE LIMA	5
2000	AC	JORDAO	PT	FRANCISCO SABINO KAXINAWA	60
2000	AC	JORDAO	PT	IRANEIDE BARRETO FALCÃO	49
2000	AC	JORDAO	PT	JOÃO SALES DA ROSA KAXINAWA	65
2000	AC	JORDAO	PT	JOSÉ DA SILVA E SILVA	11
2000	AC	JORDAO	PT	JOSÉ PINHEIRO DE FREITAS	7
2000	AC	JORDAO	PT	MANOEL AVELINO MATOS	29
2000	AC	JORDAO	PT	MARIA DAS GRAÇAS FERNANDES DA SILVA	4
2000	AC	JORDAO	PT	NONATA MARTINS QUEIROZ	23
2000	AC	JORDAO	PT	RONALDA MARIA ALVES SARAIVA	30
2000	AC	JORDAO	PT	SIVALDO BARBOSA SERENO	127
2000	AC	JORDAO	PT	VALDOZIR CAVALCANTE DA FONSECA	21
2000	AC	JORDAO	PT	VIRGULINO RODRIGUES SALES	106
2000	AC	MANCIO LIMA	PC do B	JOAO ANASTACIO NETO	130
2000	AC	MANCIO LIMA	PC do B	JOEL FERREIRA LIMA	145
2000	AC	MANCIO LIMA	PC do B	MARIA ISETE DE QUEIROZ PINHEIRO	145
2000	AC	MANCIO LIMA	PC do B	RODRIGO AUGUSTO DA SILVA PINHEIRO	69
2000	AC	MANCIO LIMA	PC do B	VALDIR DO NASCIMENTO DIAS	116
2000	AC	MANCIO LIMA	PFL	ADRIANO DA ROCHA LIMA	168
2000	AC	MANCIO LIMA	PFL	DAVÍ DE SOUZA ROCHA	165
2000	AC	MANCIO LIMA	PFL	ECILIO SILVA DE MATOS	132
2000	AC	MANCIO LIMA	PFL	ELENO DE ARAUJO COSTA	52
2000	AC	MANCIO LIMA	PFL	FRANCISCO BERNARDO CORDEIRO	137
2000	AC	MANCIO LIMA	PFL	FRANCISCO SANTOS DA SILVA	116
2000	AC	MANCIO LIMA	PFL	FRANCISCO TAVEIRA NETO	171
2000	AC	MANCIO LIMA	PFL	JOÃO LOPES PINHEIRO	37
2000	AC	MANCIO LIMA	PFL	MANOEL MEDEIROS RODRIGUES	54
2000	AC	MANCIO LIMA	PFL	MARIA ESTELA DE MATOS ANDRADE	33
2000	AC	MANCIO LIMA	PFL	PORFÍRIO PONCIANO DE OLIVEIRA NETO	103
2000	AC	MANCIO LIMA	PMDB	FRANCISCO FELIX RIBEIRO	6
2000	AC	MANCIO LIMA	PMDB	GLÓRIA MARIA REBOUÇAS MACHADO	12
2000	AC	MANCIO LIMA	PMDB	JOSÉ MEDEIRO RODRIGUES FILHO	35
2000	AC	MANCIO LIMA	PMDB	LUIZ WALDIMI DE OLIVEIRA	139
2000	AC	MANCIO LIMA	PMDB	MANOEL DOMINGOS MARQUES DE ALMEIDA	94
2000	AC	MANCIO LIMA	PMDB	MARIA MOREIRA DE ANDRADE	14
2000	AC	MANCIO LIMA	PMDB	VALDEMIRO ALENCAR DOS REIS	95
2000	AC	MANCIO LIMA	PMDB	VANDRY DE MELO RODRIGUES	122
2000	AC	MANCIO LIMA	PPB	ALCIMAR COSTA DE MATOS	92
2000	AC	MANCIO LIMA	PPB	ALTEVIR DE SOUZA MENDES	96
2000	AC	MANCIO LIMA	PPB	ANGELA MARIA DA ROCHA	161
2000	AC	MANCIO LIMA	PPB	FRANCISCA DIAS DE SOUZA	143
2000	AC	MANCIO LIMA	PPB	FRANCISCO ALCEMIR DA SILVA OLIVEIRA	146
2000	AC	MANCIO LIMA	PPB	FRANCISCO TUTUCIMA GUIMARÃES DA ROCHA	180
2000	AC	MANCIO LIMA	PPB	ISAAC DE SOUZA LIMA	207
2000	AC	MANCIO LIMA	PPB	MANOEL ANDRADE DE OLIVEIRA	177
2000	AC	MANCIO LIMA	PPB	MARIA CELUTA SILVA DE SOUZA	112
2000	AC	MANCIO LIMA	PPB	RAILSON LOPES DE SOUZA	202
2000	AC	MANCIO LIMA	PPB	REGINA DE SOUZA MELO	123
2000	AC	MANCIO LIMA	PPB	VALDENIZIO SABINO MARQUES	72
2000	AC	MANCIO LIMA	PPB	WILTON GADELHA SIQUEIRA	188
2000	AC	MANCIO LIMA	PPB	ZEZITO CORDEIRO RODRIGUES	161
2000	AC	MANCIO LIMA	PPS	ANACLEICE ARAUJO DE OLIVEIRA	90
2000	AC	MANCIO LIMA	PPS	FRANCISCO EDMAR GOMES DE AZEVEDO	22
2000	AC	MANCIO LIMA	PPS	FRANCISCO RIBEIRO DA SILVA	19
2000	AC	MANCIO LIMA	PPS	ISRAEL BATISTA DO NASCIMENTO	10
2000	AC	MANCIO LIMA	PPS	ODILENE MENDONÇA DE SENA	16
2000	AC	MANCIO LIMA	PPS	OTAVIO IBERNON DE MOURA	18
2000	AC	MANCIO LIMA	PPS	REGIANO ALMEIDA BARROS	73
2000	AC	MANCIO LIMA	PT	GLADISON DE JESUS ROCHA	66
2000	AC	MANCIO LIMA	PT	JOSÉ RAIMUNDO DE SOUZA BENTES	184
2000	AC	MANCIO LIMA	PT	MARIA HELENA PEDROZA ALVES	41
2000	AC	MANCIO LIMA	PT	ROSALDO MARQUES DA SILVA	142
2000	AC	MANUEL URBANO	PC do B	ANTONIO RAIMUNDO DA CRUZ ALVES	135
2000	AC	MANUEL URBANO	PFL	FRANCISCO BEZERRA DE ALMEIDA	107
2000	AC	MANUEL URBANO	PFL	FRANCISCO SOARES DE ARAÚJO	71
2000	AC	MANUEL URBANO	PFL	JAZANIAS LOPES MENDES	164
2000	AC	MANUEL URBANO	PFL	MARIA ANGELA COSTA DE ARAÚJO	70
2000	AC	MANUEL URBANO	PFL	MARIA LETÍCIA DO NASCIMENTO FERREIRA	23
2000	AC	MANUEL URBANO	PFL	RAIMUNDO NONATO FERREIRA DA SILVA	25
2000	AC	MANUEL URBANO	PFL	RAIMUNDO SAMPAIO DE LIMA	105
2000	AC	MANUEL URBANO	PFL	SEBASTIÃO VALFREDO DE LIMA	71
2000	AC	MANUEL URBANO	PMDB	DEUZIMAR DA COSTA LIMA	92
2000	AC	MANUEL URBANO	PMDB	FRANCISCO BEZERRA TELES	99
2000	AC	MANUEL URBANO	PMDB	FRANCISCO BRANDÃO DE SOUZA	57
2000	AC	MANUEL URBANO	PMDB	FRANCISCO VAZ MAGALHÃES	144
2000	AC	MANUEL URBANO	PMDB	JANIO BATISTA DE LIMA	34
2000	AC	MANUEL URBANO	PMDB	RAIMUNDO VELOSO BRANDÃO	63
2000	AC	MANUEL URBANO	PSDB	JOSE ANTONIO FARIAS	62
2000	AC	MANUEL URBANO	PT	ANTONIO CARLOS MOREIRA ALVES	59
2000	AC	MANUEL URBANO	PT	DAUTO ARAUJO MARTINS	103
2000	AC	MANUEL URBANO	PT	FRANCISCA RODRIGUES DOS SANTOS	99
2000	AC	MANUEL URBANO	PT	JÂNIO VAZ DA SILVA	45
2000	AC	MANUEL URBANO	PT	JOSE ALTANIZIO TAUMATURGO SÁ	182
2000	AC	MANUEL URBANO	PT	MARCIO PEREIRA NOGUEIRA	59
2000	AC	MANUEL URBANO	PT	MARIA CAPISTANO VALENTE	19
2000	AC	MANUEL URBANO	PT	PEDRO MENDES LIMA	103
2000	AC	MANUEL URBANO	PT	RAIMUNDA ANTONIA QUEIROZ RÉGIO	11
2000	AC	MANUEL URBANO	PT	SEBASTIÃO PEREIRA SOBRINHO	92
2000	AC	MANUEL URBANO	PT	SEVERINA SELMA DA COSTA ARAUJO	115
2000	AC	MANUEL URBANO	PT	TUPACHIOPANQUE PINTO TORREJAN	44
2000	AC	MARECHAL THAUMATURGO	PFL	FRANCISCO DE OLIVEIRA SOUZA	32
2000	AC	MARECHAL THAUMATURGO	PFL	GERMANO BEZERRA DO NASCIMENTO	156
2000	AC	MARECHAL THAUMATURGO	PFL	ILCIMAR PINHEIRO SARAH	87
2000	AC	MARECHAL THAUMATURGO	PFL	JOSÉ MARIA FIRMINO BEZERRA	107
2000	AC	MARECHAL THAUMATURGO	PFL	LUIZ ANTÔNIO SILVA DE JESUS	80
2000	AC	MARECHAL THAUMATURGO	PFL	MANOEL JOSÉ FERREIRA SOARES	12
2000	AC	MARECHAL THAUMATURGO	PFL	RAIMUNDO NOGUEIRA NETO	52
2000	AC	MARECHAL THAUMATURGO	PFL	SEBASTIÃO SOUZA DA FONSECA	112
2000	AC	MARECHAL THAUMATURGO	PMDB	ANTONIO RAIMUNDO LIBÂNIO ALEMÃO	171
2000	AC	MARECHAL THAUMATURGO	PMDB	ANTONIO RODRIGUES DA SILVA	80
2000	AC	MARECHAL THAUMATURGO	PMDB	BRIGIDA GOMES DO VALE	31
2000	AC	MARECHAL THAUMATURGO	PMDB	CESAR CRISTOVAM DIAS DE AZEVEDO	94
2000	AC	MARECHAL THAUMATURGO	PMDB	FRANCISCO DAS CHAGAS BEZERRA DO NASCIMENTO	25
2000	AC	MARECHAL THAUMATURGO	PMDB	FRANCISCO FERREIRA BEZERRA	98
2000	AC	MARECHAL THAUMATURGO	PMDB	JOAO DELES DE MENEZES	121
2000	AC	MARECHAL THAUMATURGO	PMDB	JOSE DE SOUZA DA SILVA	90
2000	AC	MARECHAL THAUMATURGO	PMDB	LEONTINA GOMES DA SILVA	84
2000	AC	MARECHAL THAUMATURGO	PMDB	MANOEL JOSE FERREIRA DA SILVA	16
2000	AC	MARECHAL THAUMATURGO	PMDB	OCI TELES RODRIGUES	57
2000	AC	MARECHAL THAUMATURGO	PMDB	RAIMUNDO LIMA DA COSTA	112
2000	AC	MARECHAL THAUMATURGO	PPB	ANTONIO JAMISSON SILVA DE OLIVEIRA	76
2000	AC	MARECHAL THAUMATURGO	PPB	ARMANDO DE LIMA MESSIAS	48
2000	AC	MARECHAL THAUMATURGO	PPB	IDELMAR FERREIRA DE OLIVEIRA	49
2000	AC	MARECHAL THAUMATURGO	PPB	OLINDO DIAS DE MOURA NETO	70
2000	AC	MARECHAL THAUMATURGO	PPB	PETRONIO DA SILVA SOUZA	86
2000	AC	MARECHAL THAUMATURGO	PSDB	CLEBER DE OLIVEIRA SOUZA	67
2000	AC	MARECHAL THAUMATURGO	PSDB	EDILSON RIBEIRO DOS SANTOS	89
2000	AC	MARECHAL THAUMATURGO	PSDB	FRANCINILDO NASCIMENTO DE SOUZA	71
2000	AC	MARECHAL THAUMATURGO	PSDB	FRANCISCO EVANDRO DIAS DE AZEVEDO	21
2000	AC	MARECHAL THAUMATURGO	PSDB	FRANCISCO RUY OLIVEIRA DO VALE	77
2000	AC	MARECHAL THAUMATURGO	PSDB	FRANCISCO SIQUEIRA	60
2000	AC	MARECHAL THAUMATURGO	PSDB	JOÃO BRANDÃO DA SILVA	18
2000	AC	MARECHAL THAUMATURGO	PSDB	JOSÉ SILVA DE OLIVEIRA	17
2000	AC	MARECHAL THAUMATURGO	PSDB	OTAVIO NONATO DE OLIVEIRA	43
2000	AC	MARECHAL THAUMATURGO	PSDB	VALMAR CALIXTA DA CUNHA	42
2000	AC	MARECHAL THAUMATURGO	PT	ALTEMIR FIRMINO	19
2000	AC	MARECHAL THAUMATURGO	PT	ANTONIO FRANCISCO DE PAULA	24
2000	AC	MARECHAL THAUMATURGO	PT	ANTÔNIO JORGE FERREIRA BORGES	33
2000	AC	MARECHAL THAUMATURGO	PT	GETÚLIO FERREIRA DO VALE	28
2000	AC	MARECHAL THAUMATURGO	PT	JONAS PEREIRA BARROS	1
2000	AC	MARECHAL THAUMATURGO	PT	JOSÉ ERISBERTO BARROS DE FREITAS	57
2000	AC	MARECHAL THAUMATURGO	PT	JOSE MATEUS DAMASCENO	86
2000	AC	MARECHAL THAUMATURGO	PT	LEONARDO DA SILVA NASCIMENTO	17
2000	AC	MARECHAL THAUMATURGO	PT	LUIZ FERREIRA DE ALBUQUERQUE	14
2000	AC	MARECHAL THAUMATURGO	PT	MARIA ADRIANO DO NASCIMENTO	23
2000	AC	MARECHAL THAUMATURGO	PT	MARIA DE NAZARÉ NOGUEIRA MAIA	6
2000	AC	MARECHAL THAUMATURGO	PT	MARIA ZENAIDE DE SOUZA CARVALHO	33
2000	AC	MARECHAL THAUMATURGO	PT	RAIMUNDO CUNHA BARROSO	10
2000	AC	PLACIDO DE CASTRO	PFL	ANDRE SILVA FERREIRA LIMA	10
2000	AC	PLACIDO DE CASTRO	PFL	ELPIDIO FELICIO DE SOUZA	62
2000	AC	PLACIDO DE CASTRO	PFL	FRANCINEIA MELO DA SILVA	243
2000	AC	PLACIDO DE CASTRO	PFL	GUILHERME BALICA RIBEIRO	4
2000	AC	PLACIDO DE CASTRO	PMDB	ALDOCI FERREIRA DE LIMA	24
2000	AC	PLACIDO DE CASTRO	PMDB	ANTONIO LOPES DA SILVA	23
2000	AC	PLACIDO DE CASTRO	PMDB	FRANCISCO GIVALDO PESSOA DE QUEIROZ	349
2000	AC	PLACIDO DE CASTRO	PMDB	LUIZ GONZAGA DO NASCIMENTO	12
2000	AC	PLACIDO DE CASTRO	PMDB	LUIZ RODRIGUES DA SILVA	45
2000	AC	PLACIDO DE CASTRO	PMDB	ROSANGELA DA SILVA SANTOS	59
2000	AC	PLACIDO DE CASTRO	PMN	RAIMUNDO PEREIRA DA SILVA	156
2000	AC	PLACIDO DE CASTRO	PMN	REINALDO MONTEIRO DA SILVA	171
2000	AC	PLACIDO DE CASTRO	PMN	ROSA MARIA BRUNO DO NASCIMENTO	70
2000	AC	PLACIDO DE CASTRO	PMN	SANDRO BARBOZA CAVALCANTE	8
2000	AC	PLACIDO DE CASTRO	PMN	WASHINGTON TEIXEIRA DE PAIVA	169
2000	AC	PLACIDO DE CASTRO	PPB	HÉLIO LOPES DA SILVA	10
2000	AC	PLACIDO DE CASTRO	PPB	HENRIQUE FERREIRA DE ARAÚJO	1
2000	AC	PLACIDO DE CASTRO	PPB	JAMES SOUZA NASCIMENTO	22
2000	AC	PLACIDO DE CASTRO	PPB	MANOEL FIALHO MONTEIRO	18
2000	AC	PLACIDO DE CASTRO	PPB	MARIA CRUZ DE PINHO	90
2000	AC	PLACIDO DE CASTRO	PPB	MARIA ZORINEIDE DE LIMA	25
2000	AC	PLACIDO DE CASTRO	PPS	ABINOÃ CAMPELO E SILVA LIMA	1
2000	AC	PLACIDO DE CASTRO	PPS	ANTONIO LAUDENIR PINTO OLIVEIRA	34
2000	AC	PLACIDO DE CASTRO	PPS	FRANCISCO SANTOS DE BARROS	18
2000	AC	PLACIDO DE CASTRO	PPS	JOSE MILTON DE SOUZA	94
2000	AC	PLACIDO DE CASTRO	PPS	JUAREZ ANTONIO FELICISSIMO SOARES	39
2000	AC	PLACIDO DE CASTRO	PPS	MARIO LUCIO FERREIRA DA SILVA	326
2000	AC	PLACIDO DE CASTRO	PPS	NAZHA MAGNO DA SILVA	5
2000	AC	PLACIDO DE CASTRO	PPS	PAULO CESAR DA SILVA	419
2000	AC	PLACIDO DE CASTRO	PPS	ROMILDA FELIX DA SILVA	50
2000	AC	PLACIDO DE CASTRO	PRTB	EDMAR RODRIGUES DA SILVA	1
2000	AC	PLACIDO DE CASTRO	PRTB	IVO DE BRITO	61
2000	AC	PLACIDO DE CASTRO	PRTB	JOSE VAZ DE LIRA	33
2000	AC	PLACIDO DE CASTRO	PRTB	LUCIENE RAMOS CAVALCANTE	188
2000	AC	PLACIDO DE CASTRO	PRTB	MANOEL SOUZA DO NASCIMENTO	29
2000	AC	PLACIDO DE CASTRO	PRTB	MARIA SOCORRO SOARES DE OLIVEIRA	199
2000	AC	PLACIDO DE CASTRO	PRTB	MARLENE VIEIRA DE OLIVEIRA CALLIZAYA	184
2000	AC	PLACIDO DE CASTRO	PRTB	PAIXÃO CAMPOS BARBOSA	13
2000	AC	PLACIDO DE CASTRO	PRTB	VALDEMIR ABREU DE LIMA	165
2000	AC	PLACIDO DE CASTRO	PSB	JOSE DOS SANTOS BATISTA	85
2000	AC	PLACIDO DE CASTRO	PSB	MURILO ARAÚJO DE MATOS FILHO	196
2000	AC	PLACIDO DE CASTRO	PSB	SILVIA AQUINO DE MELO	33
2000	AC	PLACIDO DE CASTRO	PSDB	CELIOMAR GALVÃO FEIJÓ	13
2000	AC	PLACIDO DE CASTRO	PSDB	FRANCINE BELO DOS SANTOS	56
2000	AC	PLACIDO DE CASTRO	PSDB	JOSE CALIXTO DA ROCHA	204
2000	AC	PLACIDO DE CASTRO	PSDB	LOURIVAL COELHO	43
2000	AC	PLACIDO DE CASTRO	PSDB	MARCOS ARAÚJO MOREIRA	281
2000	AC	PLACIDO DE CASTRO	PSDB	PAULO RICARDO OLIVEIRA DE LIMA	303
2000	AC	PLACIDO DE CASTRO	PSDB	SEBASTIÃO GUTIERREZ LIMA	213
2000	AC	PLACIDO DE CASTRO	PSDB	VALDIR SOARES LOPES	11
2000	AC	PLACIDO DE CASTRO	PT	ANTONIO BATISTA DA SILVA	70
2000	AC	PLACIDO DE CASTRO	PT	EDVALDO DA COSTA MELO	293
2000	AC	PLACIDO DE CASTRO	PT	JAMESLENE VIEIRA DE ARAÚJO	264
2000	AC	PLACIDO DE CASTRO	PT	JOAQUIM ANTONIO DE SOUZA	69
2000	AC	PLACIDO DE CASTRO	PT	JOAQUIM JOSE CARVALHO DA SILVA	328
2000	AC	PLACIDO DE CASTRO	PT	MARIA JOSE ALVES DE SOUZA	21
2000	AC	PLACIDO DE CASTRO	PTB	ALUIZIO ROCHA SAMPAIO	299
2000	AC	PLACIDO DE CASTRO	PTB	ELIAS DOS SANTOS GONÇALVES	43
2000	AC	PLACIDO DE CASTRO	PTB	ELIAS SOUZA DE OLIVEIRA	63
2000	AC	PLACIDO DE CASTRO	PTB	EUNICE NUNES DA COSTA ALVES	10
2000	AC	PORTO WALTER	PC do B	JOSÉ ARENILSON CORREIA DE OLIVEIRA	125
2000	AC	PORTO WALTER	PDT	JOÃO BATISTA VIEIRA ALEMAO	33
2000	AC	PORTO WALTER	PDT	JOSE DA SILVA PINHEIRO	27
2000	AC	PORTO WALTER	PDT	MARIA ARAÚJO DA SILVA	15
2000	AC	PORTO WALTER	PFL	ADALBERTO DA SILVA LIMA	33
2000	AC	PORTO WALTER	PFL	ERINALDO MEDALHA	59
2000	AC	PORTO WALTER	PFL	JOÃO TADEU FERREIRA DA SILVA	31
2000	AC	PORTO WALTER	PFL	JOSE ORLEIR FORTUNATO DA SILVA	79
2000	AC	PORTO WALTER	PFL	LEUCIANE DA SILVA SOUZA	42
2000	AC	PORTO WALTER	PFL	MANCITO CORREIA FERNANDES	19
2000	AC	PORTO WALTER	PFL	MARIA LUZIA PEREIRA BARBOZA	63
2000	AC	PORTO WALTER	PFL	MARISIO MESSIAS SALES	59
2000	AC	PORTO WALTER	PMDB	ANTONIO RAIMUNDO DE ARAÚJO	148
2000	AC	PORTO WALTER	PMDB	DAMIÃO GONÇALVES DA SILVA	8
2000	AC	PORTO WALTER	PMDB	DEUSDEDIT BARAHUNA BEZERRA	127
2000	AC	PORTO WALTER	PMDB	FRANCISCO BATISTA DA SILVA	64
2000	AC	PORTO WALTER	PMDB	FRANCISCO CARLOS DE SOUZA	82
2000	AC	PORTO WALTER	PMDB	FRANCISCO CAZUZA DA SILVA	26
2000	AC	PORTO WALTER	PMDB	FRANCISCO CORREIA DE LIMA	22
2000	AC	PORTO WALTER	PMDB	MANOEL DE ALMEIDA SOUZA	41
2000	AC	PORTO WALTER	PMDB	MARLUCE LIMA MESSIAS	55
2000	AC	PORTO WALTER	PMDB	NAGILDA FRANCISCA DE SOUZA	133
2000	AC	PORTO WALTER	PMN	ANTONIETA DIAS DE OLIVEIRA	28
2000	AC	PORTO WALTER	PMN	FRANCISCO CLIVIS DE ALMEIDA	21
2000	AC	PORTO WALTER	PMN	FRANCISCO DAS CHAGAS TELES SOARES	44
2000	AC	PORTO WALTER	PMN	FRANCISCO FERREIRA DE PAIVA	18
2000	AC	PORTO WALTER	PPB	ANTONIO LIMA PINHEIRO	56
2000	AC	PORTO WALTER	PPB	JOSÉ BARBOZA DE OLIVEIRA	15
2000	AC	PORTO WALTER	PPB	JOSÉ DIAS DE MOURA	10
2000	AC	PORTO WALTER	PSDB	ALAILDO PINHEIRO DE OLIVEIRA	90
2000	AC	PORTO WALTER	PSDB	ANTONIO ELIMAR GONÇALVES DE LIMA	34
2000	AC	PORTO WALTER	PSDB	DULCILENE MARIA AZEVEDO DA SILVA	12
2000	AC	PORTO WALTER	PSDB	FRANCISCO ASSIS DA ROCHA	16
2000	AC	PORTO WALTER	PSDB	FRANCISCO BERNARDINO DE SOUZA	63
2000	AC	PORTO WALTER	PSDB	FRANCISCO FERREIRA LIMA	31
2000	AC	PORTO WALTER	PSDB	GENEILSON DE SOUZA OLVEIRA	58
2000	AC	PORTO WALTER	PSDB	JOSE GADELHA DAS CHAGAS	94
2000	AC	PORTO WALTER	PSDB	JOSE OCINEI DE SOUZA COELHO	9
2000	AC	PORTO WALTER	PSDB	LIDERVAL DE SOUZA OLIVEIRA	45
2000	AC	PORTO WALTER	PSDB	LUDEMIRIA DA SILVA ARAUJO	27
2000	AC	PORTO WALTER	PT	ALDEMIR QUEIROZ DA SILVA	24
2000	AC	PORTO WALTER	PT	ANTONIO COELHO DE SOUZA	75
2000	AC	PORTO WALTER	PT	CLINGER COSTA DOS SANTOS	35
2000	AC	PORTO WALTER	PT	JOÃO BORGES DA SILVA	27
2000	AC	PORTO WALTER	PT	JOSE MAURI BEZERRA DA SILVA	85
2000	AC	PORTO WALTER	PT	LEONIDAS RODRIGUES DA SILVA	39
2000	AC	PORTO WALTER	PT	LUIS CARLOS FERREIRA DA SILVA	42
2000	AC	PORTO WALTER	PT	NASCIMENTO JORGE VARELA LIMA	19
2000	AC	PORTO WALTER	PT	RAIMUNDO NOGUEIRA DA MOTA	18
2000	AC	PORTO WALTER	PT	TEREZINHA ARAUJO DOS SANTOS	6
2000	AC	RODRIGUES ALVES	PC do B	JOSÉ ADGARBE PEREIRA ALVES	65
2000	AC	RODRIGUES ALVES	PDT	FRANCISCO CARVALHO SANTIAGO	13
2000	AC	RODRIGUES ALVES	PDT	FRANCISCO JOÃO DE OLIVEIRA PEQUENO	47
2000	AC	RODRIGUES ALVES	PFL	FRANCISCO BEZERRA RODRIGUES	111
2000	AC	RODRIGUES ALVES	PFL	JOSE DE SOUZA BARBOSA	42
2000	AC	RODRIGUES ALVES	PFL	MARIA DE JESUS DA SILVA GUEDES	137
2000	AC	RODRIGUES ALVES	PFL	RAIMUNDO BEZERRA DE MENEZES	58
2000	AC	RODRIGUES ALVES	PFL	ROSILDO ARAUJO FONSECA	41
2000	AC	RODRIGUES ALVES	PMDB	EUTALIA PAULO DE OLIVEIRA DA SILVA	145
2000	AC	RODRIGUES ALVES	PMDB	EVERALDO DA SILVA PARNAIBA	72
2000	AC	RODRIGUES ALVES	PMDB	FRANCISCO DE OLIVEIRA PEQUENO	62
2000	AC	RODRIGUES ALVES	PMDB	JOÃO BATISTA PEREIRA DA SILVA	43
2000	AC	RODRIGUES ALVES	PMDB	JOSÉ DEMÉTRIO DE SOUZA LIVAS	121
2000	AC	RODRIGUES ALVES	PMDB	JOSÉ JAMILSON AMORIM DA SILVA	86
2000	AC	RODRIGUES ALVES	PMDB	JOSÉ MAURENE DA SILVA ROCHA	98
2000	AC	RODRIGUES ALVES	PMDB	NELSON DA SILVA MAGALHÃES	123
2000	AC	RODRIGUES ALVES	PMDB	NIGER DA SILVA MAGALHÃES	73
2000	AC	RODRIGUES ALVES	PMDB	PAULO LEVI DA SILVA LOPES	72
2000	AC	RODRIGUES ALVES	PMN	ANTONIO FRANCISCO DOS SANTOS	48
2000	AC	RODRIGUES ALVES	PPB	ANTONIA DE MATOS CORRÊA	119
2000	AC	RODRIGUES ALVES	PPB	ANTONIO DA SILVA SOUZA	126
2000	AC	RODRIGUES ALVES	PPB	ANTONIO MATOS DA SILVA	56
2000	AC	RODRIGUES ALVES	PPB	EDSON FERREIRA DA SILVA	106
2000	AC	RODRIGUES ALVES	PPB	FRANCISCO LÁZARO DE MOURA SILVA	127
2000	AC	RODRIGUES ALVES	PPB	FRANCISCO VIANA DE BRITO	28
2000	AC	RODRIGUES ALVES	PPB	GENI BARBOSA BUSSONS	51
2000	AC	RODRIGUES ALVES	PPB	JOAQUIM DE SOUZA LIMA	89
2000	AC	RODRIGUES ALVES	PPB	JOSÉ AFONSO LIMA VERDE DO NASCIMENTO	43
2000	AC	RODRIGUES ALVES	PPB	MARIA ANA DE OLIVEIRA COSTA	138
2000	AC	RODRIGUES ALVES	PPB	MARIA JOSÉ DA SILVA	56
2000	AC	RODRIGUES ALVES	PPB	OZÊNIO GOMES PINHEIRO	20
2000	AC	RODRIGUES ALVES	PPB	PETRONILO TAVEIRA DE MATOS	153
2000	AC	RODRIGUES ALVES	PSDB	ABSOLON DOS SANTOS PEREIRA	16
2000	AC	RODRIGUES ALVES	PSDB	ANTONIO CASTELO BRANCO DE OLIVEIRA	76
2000	AC	RODRIGUES ALVES	PSDB	MARIA ENEDINA DE FRANÇA DA SILVA	103
2000	AC	RODRIGUES ALVES	PSDB	MARIA MARTA DE MELO	30
2000	AC	RODRIGUES ALVES	PT	CLEÍLDES MARÇAL DA SILVA	95
2000	AC	RODRIGUES ALVES	PT	JAILSON PONTES DE AMORIM	110
2000	AC	RODRIGUES ALVES	PT	MARIA LUZIA DE ABREU SILVA	130
2000	AC	RODRIGUES ALVES	PT	RAIMUNDO OLIVEIRA DO NASCIMENTO	33
2000	AC	SANTA ROSA	PC do B	AMÉRICO SERENO FEITOSA KAXINUÁ	30
2000	AC	SANTA ROSA	PC do B	ANTONIO GILBERTO KAXINAUÁ	44
2000	AC	SANTA ROSA	PC do B	DENIS AUGUSTO KAXINAUÁ	29
2000	AC	SANTA ROSA	PC do B	PAULO LOPES KAXINAUÁ	35
2000	AC	SANTA ROSA	PC do B	ROBERTO LOPES MATEUS KAXINAUÁ	23
2000	AC	SANTA ROSA	PMDB	FRANCISCO CARDOSO DO NASCIMENTO	8
2000	AC	SANTA ROSA	PMDB	FRANCISCO DOMINGOS PEREIRA	5
2000	AC	SANTA ROSA	PMDB	SEBASTIÃO DOS SANTOS	3
2000	AC	SANTA ROSA	PPB	ANTONIO JOSÉ MOREIRA	15
2000	AC	SANTA ROSA	PPB	CLAUDETE DE SOUZA NÓBREGA	9
2000	AC	SANTA ROSA	PPB	COSMO RODRIGUES DOS SANTOS	46
2000	AC	SANTA ROSA	PPB	EDCARLOS CARVALHO DE ARAÚJO	24
2000	AC	SANTA ROSA	PPB	JORGE LOBATON NÓBREGA	25
2000	AC	SANTA ROSA	PSDB	MARIA NILZA TAUMATURGO DE MOURA	48
2000	AC	SANTA ROSA	PT	ALDO RODRIGUES DE MOURA	40
2000	AC	SANTA ROSA	PT	ASSIS ANUTE DE ARAUJO	9
2000	AC	SANTA ROSA	PT	FRANCISCO SALES CONTREIRAS	41
2000	AC	SANTA ROSA	PT	JOÃO JÚLIO BRANDÃO FILHO	36
2000	AC	SANTA ROSA	PT	RAIMUNDO RIBEIRO DOS SANTOS	12
2000	AC	SANTA ROSA	PT do B	BENEDITO PEREIRA DO NASCIMENTO	5
2000	AC	SANTA ROSA	PT do B	LUZIMAR MOURÃO DE LIMA	9
2000	AC	SANTA ROSA	PT do B	MANOEL SAMPAIO SILVA KAXINAWÁ	32
2000	AC	SANTA ROSA	PT do B	ROBERTO FEITOSA NASCIMENTO KAXINAWÁ	32
2000	AC	SANTA ROSA	PT do B	ROSIMAR LIMA DE OLIVEIRA	40
2000	AC	SENADOR GUIOMARD	PC do B	CARLOS ALBERTO BERNARDINO	86
2000	AC	SENADOR GUIOMARD	PFL	ALBANIZO FIGUEIRA	51
2000	AC	SENADOR GUIOMARD	PFL	CAMILO DA SILVA	204
2000	AC	SENADOR GUIOMARD	PFL	FLOR DE LIZ BARBOSA DA SILVA	232
2000	AC	SENADOR GUIOMARD	PFL	FRANCISCO DILSON DE FONTES	27
2000	AC	SENADOR GUIOMARD	PFL	FRANCISCO RODINES DE ARAÚJO SILVA	236
2000	AC	SENADOR GUIOMARD	PFL	HELIO PEREIRA GOMES	67
2000	AC	SENADOR GUIOMARD	PFL	JOSE MARTINS NETO	168
2000	AC	SENADOR GUIOMARD	PFL	MARIA DE FATIMA ALVES BARROS	35
2000	AC	SENADOR GUIOMARD	PFL	MARIA DO SOCORRO PRADO DA COSTA	267
2000	AC	SENADOR GUIOMARD	PFL	ODETE PEREIRA DO NASCIMENTO	17
2000	AC	SENADOR GUIOMARD	PFL	PEDRO BANDEIRA PAULINO	180
2000	AC	SENADOR GUIOMARD	PFL	RAIMUNDO SOARES PESSOA	29
2000	AC	SENADOR GUIOMARD	PFL	SEBASTIÃO LIRA DOS SANTOS	92
2000	AC	SENADOR GUIOMARD	PFL	ZAQUEU DE CARVALHO SOUZA	57
2000	AC	SENADOR GUIOMARD	PMDB	CARLOS ALBERTO MARCELINO DA COSTA	67
2000	AC	SENADOR GUIOMARD	PMDB	FRANCISCO DA LUZ SILVA	48
2000	AC	SENADOR GUIOMARD	PMDB	FRANCISCO NOGUEIRA DA SILVA	19
2000	AC	SENADOR GUIOMARD	PMDB	ISMAEL BEIRUTH NETO	389
2000	AC	SENADOR GUIOMARD	PMDB	JORGE ARINOS DE ARAUJO	50
2000	AC	SENADOR GUIOMARD	PMDB	JOSE MARIA GOMES DE ARAÚJO	20
2000	AC	SENADOR GUIOMARD	PMDB	LINDOMAR DE MOURA SOUZA	26
2000	AC	SENADOR GUIOMARD	PMDB	MARIA ANITA SALVINO DA SILVA	30
2000	AC	SENADOR GUIOMARD	PMDB	MESSIAS BARBOSA DE CASTRO	35
2000	AC	SENADOR GUIOMARD	PMDB	RITA GOMES MOREIRA	98
2000	AC	SENADOR GUIOMARD	PMDB	SOLANGE DIAS DOS SANTOS	251
2000	AC	SENADOR GUIOMARD	PMN	MARIA AMELIA MUSTAFA DE ANDRADE	60
2000	AC	SENADOR GUIOMARD	PMN	OCENILZA VENANCIO BARROS	617
2000	AC	SENADOR GUIOMARD	PMN	SEBASTIÃO RIBEIRO BARBOSA	21
2000	AC	SENADOR GUIOMARD	PMN	SILAS DE SOUZ A ABREU	158
2000	AC	SENADOR GUIOMARD	PPB	ALECI ALVES DA SILVA	113
2000	AC	SENADOR GUIOMARD	PPB	BELARMINO DIOGO MAGALHÃES	8
2000	AC	SENADOR GUIOMARD	PPB	EDVALDO MIRANDA GOMES	23
2000	AC	SENADOR GUIOMARD	PPB	FLORENAL DA SILVA RIBEIRO	116
2000	AC	SENADOR GUIOMARD	PPB	FRANCISCA MIRACELI LIMA DE SOUZA	127
2000	AC	SENADOR GUIOMARD	PPB	FRANCISCO RAIMUNDO VIEIRA TEIXEIRA	209
2000	AC	SENADOR GUIOMARD	PPB	JOÃO RIBEIRO COIMBRA	205
2000	AC	SENADOR GUIOMARD	PPB	MARIA FÁTIMA SILVA DA COSTA	105
2000	AC	SENADOR GUIOMARD	PPB	NERISVAN PEREIRA DA SILVA	63
2000	AC	SENADOR GUIOMARD	PPB	RAIMUNDO DA ROCHA GONÇALVES NETO	170
2000	AC	SENADOR GUIOMARD	PPB	VICENTE RODRIGUES BARBOSA NETO	11
2000	AC	SENADOR GUIOMARD	PPS	ADÃO LEITE MARTINS	439
2000	AC	SENADOR GUIOMARD	PPS	BRAZ DA SILVA CARVALHO	70
2000	AC	SENADOR GUIOMARD	PPS	JOSE APOLONIO FLORENTINO DA CONCEIÇÃO	49
2000	AC	SENADOR GUIOMARD	PPS	JOSE WILSON MARTINS GOMES	357
2000	AC	SENADOR GUIOMARD	PPS	JOSIMA FERREIRA	84
2000	AC	SENADOR GUIOMARD	PPS	LUCENILDO DA CRUZ RAMOS	94
2000	AC	SENADOR GUIOMARD	PPS	MARLENE LIMA DA SILVA	72
2000	AC	SENADOR GUIOMARD	PPS	MARTA RIBEIRO DA COSTA	47
2000	AC	SENADOR GUIOMARD	PPS	RAIMUNDO NONATO SALVINO DA SILVA	39
2000	AC	SENADOR GUIOMARD	PPS	RUBERVAL DE SENA ACIÓLE	116
2000	AC	SENADOR GUIOMARD	PPS	SAMI PINHEIRO DE MOURA	166
2000	AC	SENADOR GUIOMARD	PSB	BENEDITO PEREIRA DE SOUZA	7
2000	AC	SENADOR GUIOMARD	PSB	MAX MARTINS DIAS	4
2000	AC	SENADOR GUIOMARD	PSL	COSME HONORATO DA SILVA	67
2000	AC	SENADOR GUIOMARD	PSL	MARIA DO SOCORRO HOLANDA	19
2000	AC	SENADOR GUIOMARD	PSL	MARIA ROCINEIDE MONTEIRO DA SILVA	18
2000	AC	SENADOR GUIOMARD	PT	ALCY DE OLIVEIRA BRITO	434
2000	AC	SENADOR GUIOMARD	PT	ANGELINA PEREIRA CARVALHO	129
2000	AC	SENADOR GUIOMARD	PT	ANTONIO DAMIÃO NETO	71
2000	AC	SENADOR GUIOMARD	PT	ARNALDO FRANCISCO PEREIRA DE SOUZA	43
2000	AC	SENADOR GUIOMARD	PT	FRANCISCO AGUINALDO CLAUDIO MARTINS	354
2000	AC	SENADOR GUIOMARD	PT	JOÃO TELES MACHADO	98
2000	AC	SENADOR GUIOMARD	PT	PEDRO SENHORINHA DE ALENCAR	12
2000	AC	SENADOR GUIOMARD	PT	RAIMUNDO NONATO ALVES DA SILVA	79
2000	AC	SENADOR GUIOMARD	PT	ZENILDA BARBALHO BEZERRA DE LIMA	399
2000	AC	SENADOR GUIOMARD	PT do B	DIONIZIO BERTOLINO PEREIRA	10
2000	AC	SENA MADUREIRA	PFL	EUZIR BATISTA DOS SANTOS	656
2000	AC	SENA MADUREIRA	PFL	HELIO LOPES DA SILVA	837
2000	AC	SENA MADUREIRA	PFL	JAIR ALVES	605
2000	AC	SENA MADUREIRA	PFL	JOÃO FURTADO DAVILA	710
2000	AC	SENA MADUREIRA	PFL	MARIA LÍGIA VIEIRA PESSOA	200
2000	AC	SENA MADUREIRA	PFL	MARIA LOURDES SOUZA GREGÓRIO DE LIMA	544
2000	AC	SENA MADUREIRA	PMDB	ADALBERTO ANUTE BRITO	424
2000	AC	SENA MADUREIRA	PMDB	ISAAC DAVILA FILHO	402
2000	AC	SENA MADUREIRA	PMDB	JOSANDRO BARBOZA CAVALCANTE	500
2000	AC	SENA MADUREIRA	PMDB	WANDERLEY ZAIRE LOPES	830
2000	AC	SENA MADUREIRA	PMN	JOSÉ ELDES DAS CHAGAS TEIXEIRA	898
2000	AC	SENA MADUREIRA	PMN	RAIMUNDO VIEIRA DOS ANJOS	218
2000	AC	SENA MADUREIRA	PMN	RONALDO DUARTE DE BARROS	539
2000	AC	SENA MADUREIRA	PMN	VALDIR CONCEIÇÃO DE SOUZA	44
2000	AC	SENA MADUREIRA	PPB	EDUARDO REIS FERREIRA DINIZ	148
2000	AC	SENA MADUREIRA	PPB	FRANCISCO MOREIRA DA COSTA	150
2000	AC	SENA MADUREIRA	PPB	JOSE ODISVALDO LIMA TORRES	89
2000	AC	SENA MADUREIRA	PPB	WANIA MARIA PINHEIRO DA SILVA	579
2000	AC	SENA MADUREIRA	PPS	DAVY MOREIRA DA COSTA	347
2000	AC	SENA MADUREIRA	PPS	MANOEL FERNANDES VIEIRA	396
2000	AC	SENA MADUREIRA	PRTB	DGIAM CRUZ ASSIS	13
2000	AC	SENA MADUREIRA	PRTB	RONALEUDO FELIX DE SOUZA	38
2000	AC	SENA MADUREIRA	PSDB	HERMANO COSTA FILHO	509
2000	AC	SENA MADUREIRA	PSDB	RIVALDO SEVERO DA COSTA	495
2000	AC	SENA MADUREIRA	PT	ANTONIO APOLINÁRIO DE SOUZA	146
2000	AC	SENA MADUREIRA	PT	JOSÉ SOUZA	115
2000	AC	SENA MADUREIRA	PT	MARIA DE NAZARÉ DOS SANTOS ARAÚJO	43
2000	AC	SENA MADUREIRA	PT	RAIMUNDO DO NASCIMENTO	434
2000	AC	SENA MADUREIRA	PTB	ADEVALDO DOS SANTOS RODRIGUES	317
2000	AC	SENA MADUREIRA	PTB	FRANCISCA ALMEIDA DO CARMO	1
2000	AC	SENA MADUREIRA	PTB	MANOEL AUGUSTO DA COSTA	534
2000	AC	SENA MADUREIRA	PTB	PAULA ANDRÉIA DE OLIVEIRA DE SOUZA	46
2000	AC	TARAUACA	PC do B	ANTONIA TORQUATO DO NASCIMENTO	202
2000	AC	TARAUACA	PC do B	ANTONIO VICTOR DA SILVA	77
2000	AC	TARAUACA	PC do B	ELIANA FEITOZA CAVALCANTE	12
2000	AC	TARAUACA	PC do B	FRANCISCO DAS CHAGAS BATISTA LOPES	411
2000	AC	TARAUACA	PC do B	FRANCISCO VALDERLEIS TOMÉ DE MELO	127
2000	AC	TARAUACA	PC do B	GILDO LUIZ ALVES DA SILVA YAWANAWA	133
2000	AC	TARAUACA	PC do B	IVO ROBERTO DE MESQUITA	55
2000	AC	TARAUACA	PC do B	JOÃO DA SILVA E SILVA	51
2000	AC	TARAUACA	PC do B	JOSÉ OSMEDIO ALVES DA SILVA	23
2000	AC	TARAUACA	PC do B	JOSÉ RIBAMAR GOMES VIEIRA	29
2000	AC	TARAUACA	PC do B	JOSÉ RIBAMAR PRADO	106
2000	AC	TARAUACA	PC do B	JOSÉ SIDENIR DAS CHAGAS	117
2000	AC	TARAUACA	PC do B	JUSCILENE FERREIRA DA SILVA	29
2000	AC	TARAUACA	PC do B	MARIA DEUSMAR DA SILVA COSTA	10
2000	AC	TARAUACA	PC do B	RODECIR DA SILVA E SOUSA	60
2000	AC	TARAUACA	PC do B	VICENTE SABOIA	140
2000	AC	TARAUACA	PFL	MANOEL BATISTA DE FIGUEIREDO	20
2000	AC	TARAUACA	PFL	NARCISO MOREIRA DE ARAUJO	141
2000	AC	TARAUACA	PFL	VALDOZINHO VIEIRA DO Ó	352
2000	AC	TARAUACA	PMDB	CARLOS DE ALENCAR FILHO	446
2000	AC	TARAUACA	PMDB	EDMAR RODRIGUES DE LIMA	520
2000	AC	TARAUACA	PMDB	ESPERIDIÃO KENNEDY ROCHA DE MENEZES	198
2000	AC	TARAUACA	PMDB	HERIBERTO CÂNDIDO AMORIM	10
2000	AC	TARAUACA	PMDB	JOSÉ MARQUES LEITE NETO	96
2000	AC	TARAUACA	PMDB	LUCIMAR DE ANDRADE MARQUES	9
2000	AC	TARAUACA	PMDB	PEDRO ABREU DE SOUZA	199
2000	AC	TARAUACA	PMDB	RAIMUNDA DE OLIVEIRA	11
2000	AC	TARAUACA	PMN	DEISE MARIA SAMPAIO FIGUEIREDO	14
2000	AC	TARAUACA	PMN	FRANCISCO NUNES DE CARVALHO	165
2000	AC	TARAUACA	PPB	ANTÔNIO CARLOS VIEIRA DOS SANTOS	27
2000	AC	TARAUACA	PPB	FRANCISCO FEITOSA BATISTA	634
2000	AC	TARAUACA	PPB	JOSE AZEVEDO DE SOUZA	30
2000	AC	TARAUACA	PPB	MANOEL GOMES DE ARAÚJO	414
2000	AC	TARAUACA	PPB	MARIA BADRA ELIAMEN DA SILVA AGUIAR	14
2000	AC	TARAUACA	PPB	ORLANDO BEZERRA DA SILVA	510
2000	AC	TARAUACA	PPB	RAIMUNDO MARANGUAPE DE BRITO	472
2000	AC	TARAUACA	PPB	ZACARIAS RODRIGUES BRAZ MACHADO	178
2000	AC	TARAUACA	PPS	ANTÔNIA NANCY CRAVEIRO DE FIGUEIREDO	12
2000	AC	TARAUACA	PPS	CLEIODEMIR MENDES BARROS	30
2000	AC	TARAUACA	PPS	DONALDES OLIVEIRA DE ALBUQUERQUE	14
2000	AC	TARAUACA	PPS	FRANCISCO CARLOS DOS SANTOS	28
2000	AC	TARAUACA	PSB	SEVERINO PAULO VICTOR DE PAULA	36
2000	AC	TARAUACA	PSDB	FLAVIO SAMPAIO DE LIM,A	443
2000	AC	TARAUACA	PSDB	FRANCISCO ABREU DE SOUZA	89
2000	AC	TARAUACA	PSDB	IDERLUCIA TORQUATO DO NASCIMENTO FREIRE	135
2000	AC	TARAUACA	PSDB	JOSÉ IVANILSON NERI GUEDES	58
2000	AC	TARAUACA	PSDB	MARIA SOUZA FEITOZA	28
2000	AC	TARAUACA	PSDB	RAIMUNDO GOMES FURTADO	151
2000	AC	TARAUACA	PSDB	RAIMUNDO NONATO MATOS VIANA	212
2000	AC	TARAUACA	PT	ADSON DE SOUZA LEITE	180
2000	AC	TARAUACA	PT	ARIVANETE DE JESUS ARAUJO	128
2000	AC	TARAUACA	PT	CARLOS AUGUSTO ASSEN FELIX	399
2000	AC	TARAUACA	PT	JOÃO CARLOS DA SILVA	98
2000	AC	TARAUACA	PT	JOSÉ ELITO MARTINS FARIAS	277
2000	AC	TARAUACA	PT	JOSE EZI DO NASCIMENTO ARAGÃO	644
2000	AC	TARAUACA	PT	RAIMUNDO PINHEIRO ZUMBA	761
2000	AC	TARAUACA	PT	VICENTE MARINHO LESSA	233
2000	AC	TARAUACA	PTB	ALDEMIR CAMILO SOARES	15
2000	AC	XAPURI	PC do B	AUCELINA DA SILVA OLIVEIRA	199
2000	AC	XAPURI	PFL	ANTONIO VENANCIO FLORES	11
2000	AC	XAPURI	PFL	CLEMILTON ALMEIDA DE LIMA	228
2000	AC	XAPURI	PFL	DANIEL DORZILA DE OLIVEIRA	343
2000	AC	XAPURI	PFL	ELON BATISTA DE MENDONÇA	24
2000	AC	XAPURI	PFL	ELUANDA MARIA MOREIRA CARLOS	81
2000	AC	XAPURI	PFL	HENRIQUE SOARES DANTAS	146
2000	AC	XAPURI	PFL	WAGNES GUEDES DE PAULA	50
2000	AC	XAPURI	PMDB	FÉLIX VALLE PEREIRA	66
2000	AC	XAPURI	PMDB	FRANCISCO DAS CHAGAS NOGUEIRA	17
2000	AC	XAPURI	PMDB	FRANCISCO DAS CHAGAS PEREIRA	14
2000	AC	XAPURI	PMDB	IRAN FLORÊNCIO DE VASCONCELOS	112
2000	AC	XAPURI	PMDB	JOSÉ ELIAS DE ALENCAR FADUL	169
2000	AC	XAPURI	PMDB	JOSÉ EVERALDO DA SILVA PEREIRA	174
2000	AC	XAPURI	PMDB	LUIZ TARGINO DE OLIVEIRA	40
2000	AC	XAPURI	PMDB	NAZARÉ MARQUES MACIEL	34
2000	AC	XAPURI	PMDB	RAIMUNDO MACIEL TELES	79
2000	AC	XAPURI	PMDB	RONALDO COSMO FERRAZ	213
2000	AC	XAPURI	PPB	CALIXTO ALVES DE OLIVEIRA	10
2000	AC	XAPURI	PPB	ERIBERTO BRILHANTE DA MOTA	210
2000	AC	XAPURI	PPB	EVANILDO BARBOSA NOBRE	16
2000	AC	XAPURI	PPB	FRANCISCO BOTELHO FILHO	10
2000	AC	XAPURI	PPB	FRANCISCO EVANGELISTA DE ABREU	40
2000	AC	XAPURI	PPB	JOSÉ DA SILVA CUNHA	84
2000	AC	XAPURI	PPB	JÚLIO FERREIRA BISPO	9
2000	AC	XAPURI	PPB	LUIZ DE FREITAS	12
2000	AC	XAPURI	PPB	MARIA DE FÁTIMA SANTANA DE ANDRADE	113
2000	AC	XAPURI	PPB	PEDRO DE AQUINO E SILVA	177
2000	AC	XAPURI	PPB	RAIMUNDO FRANCISCO DA SILVA GONDIM	208
2000	AC	XAPURI	PPB	RITA DE CASSIA FERREIRA AMORIM	6
2000	AC	XAPURI	PPS	CÉSAR JOSÉ GOMES ZAINE	320
2000	AC	XAPURI	PPS	CLEIDE DE AMORIM ROCHA	76
2000	AC	XAPURI	PPS	HÉLIO PINTO DE LIMA	81
2000	AC	XAPURI	PPS	TADEU ANTONIO MELO SARKIS	32
2000	AC	XAPURI	PSB	ERIVELTON SOARES DA CRUZ	419
2000	AC	XAPURI	PSB	ERNESTINO DAS GRUTAS CALIXTO	69
2000	AC	XAPURI	PSB	RAIMUNDO BENTO DE OLIVEIRA	14
2000	AC	XAPURI	PT	ELIOMAR SOARES DE SOUZA	278
2000	AC	XAPURI	PT	FRANCISCO DE ASSIZ MONTEIRO DE OLIVEIRA	237
2000	AC	XAPURI	PT	JOÃO RIBEIRO DE FREITAS	332
2000	AC	XAPURI	PT	JOSÉ MARIA DA SILVA MIRANDA	181
2000	AC	XAPURI	PT	MARIA JOSÉ MACHADO DA SILVA	41
2000	AC	XAPURI	PT	MARIZALDA MOREIRA DE ALBUQUERQUE	10
2000	AC	XAPURI	PT	OSMAR FACUNDO DE OLIVEIRA	452
2000	AC	XAPURI	PT	RAIMUNDO MENDES DE BARROS	278
2000	AC	XAPURI	PT	ROBERTO DA SILVA NASCIMENTO	110
2000	AL	AGUA BRANCA	PDT	ARLINDO CRISPIM DE ANDRADE	366
2000	AL	AGUA BRANCA	PDT	BENEDITO SOARES DE OLIVEIRA	49
2000	AL	AGUA BRANCA	PDT	CÍCERO JOAQUIM DA SILVA	162
2000	AL	AGUA BRANCA	PDT	JOSÉ CARLOS VIEIRA	473
2000	AL	AGUA BRANCA	PDT	JOSÉ HERACLITO LIMA SOARES DE MELO	330
2000	AL	AGUA BRANCA	PDT	JOSÉ JOCELMO DE ARAÚJO FREIRE	348
2000	AL	AGUA BRANCA	PDT	JOSÉ VIEIRA SANDES	116
2000	AL	AGUA BRANCA	PDT	MARCELINO TEIXEIRA LIMA	87
2000	AL	AGUA BRANCA	PDT	PAULO FAUSTO DOS SANTOS	98
2000	AL	AGUA BRANCA	PMDB	ARLETE MOTA	15
2000	AL	AGUA BRANCA	PMDB	CARLOS ALBERTO LIMA NÓIA	215
2000	AL	AGUA BRANCA	PMDB	CÍCERO JOSÉ DOS SANTOS	181
2000	AL	AGUA BRANCA	PMDB	EDNALDO DE SOUZA	65
2000	AL	AGUA BRANCA	PMDB	ERIVALDO SOARES DOS SANTOS	151
2000	AL	AGUA BRANCA	PMDB	ISMAR DA SILVA BARROS	72
2000	AL	AGUA BRANCA	PMDB	IVO JOSÉ LIMA	181
2000	AL	AGUA BRANCA	PMDB	JOSÉ ALVES DOS SANTOS	34
2000	AL	AGUA BRANCA	PMDB	JOSÉ CLÁUDIO SANTOS	52
2000	AL	AGUA BRANCA	PMDB	JOSÉ PEREIRA NETO	68
2000	AL	AGUA BRANCA	PMDB	MARLEIDE DO NASCIMENTO MALTA CORDEIRO	228
2000	AL	AGUA BRANCA	PMDB	NÍVEA MARIA TEIXEIRA DOS SANTOS	102
2000	AL	AGUA BRANCA	PMDB	ORISVALDO BARROS DA SILVA	17
2000	AL	AGUA BRANCA	PMDB	PAULO SÉRGIO XAVIER RIBEIRO	177
2000	AL	AGUA BRANCA	PMDB	PEDRO BARROS FREIRE	206
2000	AL	AGUA BRANCA	PMDB	ZULEIDE BARBOSA TEIXEIRA	34
2000	AL	AGUA BRANCA	PPS	AURELIA XAVIER DOS SANTOS DE ARAÚJO	11
2000	AL	AGUA BRANCA	PPS	CÍCERO PEREIRA LIMA	54
2000	AL	AGUA BRANCA	PPS	FERNANDO JOSÉ BEZERRA DA SILVA	225
2000	AL	AGUA BRANCA	PPS	GERALDO GOMES DE LACERDA	63
2000	AL	AGUA BRANCA	PPS	JANIEIDE OLIVEIRA DOS SANTOS	42
2000	AL	AGUA BRANCA	PPS	RENATO RODRIGUES LIMA	112
2000	AL	AGUA BRANCA	PPS	TANIA MARIA BARBOSA VIEIRA COSTA	365
2000	AL	AGUA BRANCA	PSB	DÁRIA MARIA DOS SANTOS VIANA	13
2000	AL	AGUA BRANCA	PSB	JOSÉ MANOEL DOS SANTOS FILHO	29
2000	AL	AGUA BRANCA	PSB	OSMAR BEZERRA DOS SANTOS	30
2000	AL	AGUA BRANCA	PSB	VILMAR ANTONIO DA SILVA SOUZA	116
2000	AL	AGUA BRANCA	PSL	ADELIA LUIZA SAMPAIO VILAR TORRES	1
2000	AL	AGUA BRANCA	PSL	ANTONIO BATISTA DE OLIVEIRA	37
2000	AL	AGUA BRANCA	PSL	BENALVA CANDIDO DE SOUZA	68
2000	AL	AGUA BRANCA	PSL	CARLOS BELARMINO DOS SANTOS	14
2000	AL	AGUA BRANCA	PSL	DAMARIO DE LIMA	64
2000	AL	AGUA BRANCA	PSL	JUAREZ GOMES DE SA	32
2000	AL	AGUA BRANCA	PSL	MARIA VANILDA DA SILVA	76
2000	AL	AGUA BRANCA	PSL	MAURICIO FEITOSA DA SILVA	7
2000	AL	AGUA BRANCA	PST	ALBERTO MAGNO BEZERRA BRANDÃO	37
2000	AL	AGUA BRANCA	PST	AMARAL TEIXEIRA LIMA	124
2000	AL	AGUA BRANCA	PST	ELIZABETE TEIXEIRA DOS SANTOS	125
2000	AL	AGUA BRANCA	PST	JOSÉ NOIA RODRIGUES	69
2000	AL	AGUA BRANCA	PST	JOSÉ PAULO DOS SANTOS	426
2000	AL	AGUA BRANCA	PST	LOURIVAL GOMES CORREIA	128
2000	AL	AGUA BRANCA	PST	LOURIVAL MANOEL DA SILVA	223
2000	AL	AGUA BRANCA	PST	MARIA HELENA BARROZO DE SOUZA	202
2000	AL	AGUA BRANCA	PST	MURILO GONÇALVES DA SILVA	72
2000	AL	AGUA BRANCA	PST	PEDRO BARBOSA DA SILVA	158
2000	AL	AGUA BRANCA	PT	EGÍDIO SANDES DOS SANTOS	34
2000	AL	AGUA BRANCA	PT	HÉLIO MORAES DE OLIVEIRA	30
2000	AL	AGUA BRANCA	PT	JOÃO HENRIQUE DE OLIVEIRA SANTOS	20
2000	AL	AGUA BRANCA	PT	JOÃO IVALDO BEZERRA DA SILVA	38
2000	AL	AGUA BRANCA	PT	JOSE CLOVES DOS SANTOS	19
2000	AL	AGUA BRANCA	PT	JOSÉ SILVA DOS SANTOS	81
2000	AL	AGUA BRANCA	PT	MANOEL ALVES DOS SANTOS	29
2000	AL	AGUA BRANCA	PT	MARIA HELENA GONÇALVES DOS SANTOS	44
2000	AL	AGUA BRANCA	PT	RAIMUNDA LIMA DOS SANTOS	43
2000	AL	AGUA BRANCA	PT	RIVÉRIA MELO DA SILVA	12
2000	AL	AGUA BRANCA	PTN	ADALBERTO SANDES LIMA	40
2000	AL	AGUA BRANCA	PTN	ANTONIO BERNARDO DOS SANTOS	86
2000	AL	AGUA BRANCA	PTN	CICERO MARTINS GRACIAS	38
2000	AL	AGUA BRANCA	PTN	CLAUDIONOR GUIMARAES DA SILVA	10
2000	AL	AGUA BRANCA	PTN	JOAO BEZERRA DE MELO	52
2000	AL	AGUA BRANCA	PTN	JOSE GONZAGA DA SILVA	26
2000	AL	AGUA BRANCA	PTN	JOSE WILSON PEREIRA	52
2000	AL	AGUA BRANCA	PTN	MARIA ALDACI TOMAZ DE MELO	9
2000	AL	AGUA BRANCA	PTN	VALDEMAR TEIXEIRA LIMA	30
2000	AL	ANADIA	PFL	EDIRAJAR FALCÃO PEDROSA	232
2000	AL	ANADIA	PL	JOSÉ GLAUCO DOS SANTOS	197
2000	AL	ANADIA	PL	LUCIANO LUCENA COUTINHO	81
2000	AL	ANADIA	PL	MARLENE ALVES BARBOSA	11
2000	AL	ANADIA	PL	OZIANA OZANO DOS SANTOS	63
2000	AL	ANADIA	PL	SANIA TEREZA PALMEIRA BARROS	478
2000	AL	ANADIA	PL	VALDENOR FRANCISCO DA SILVA	363
2000	AL	ANADIA	PMDB	ANA LUCIA FIDELIS AMORIM	468
2000	AL	ANADIA	PMDB	GUARACY LINS DE ALBUQUERQUE	271
2000	AL	ANADIA	PMDB	JUAREZ GOMES VIEIRA	624
2000	AL	ANADIA	PPS	GENILDA SANTOS DE MESSIAS	197
2000	AL	ANADIA	PPS	GLÊNIO SANTANA ARAÚJO EPIFANIO	190
2000	AL	ANADIA	PPS	JOSÉ AUGUSTO ROCHA SOUZA	298
2000	AL	ANADIA	PPS	JOSÉ DIMAS ALMEIDA LIMA	188
2000	AL	ANADIA	PPS	JOSÉ VANILDO BARBOSA DO NASCIMENTO	292
2000	AL	ANADIA	PPS	JOSÉ WILAME FERREIRA DE CASTRO	239
2000	AL	ANADIA	PPS	LUIZ FERREIRA DE SOUZA	391
2000	AL	ANADIA	PRTB	IRANLEIDE DOS SANTOS BARBOSA DA SILVA	16
2000	AL	ANADIA	PRTB	JORGE JOSÉ DA SILVA	343
2000	AL	ANADIA	PSB	CRISTINA MARIA NASCIMENTO DOS SANTOS	72
2000	AL	ANADIA	PSB	JOSÉ IRINEU DA SILVA FILHO	104
2000	AL	ANADIA	PSB	JOSÉ JORGE DOS SANTOS	359
2000	AL	ANADIA	PSB	LUIZ JOSÉ DE ALMEIDA OLIVEIRA	313
2000	AL	ANADIA	PSDB	GENIVAL GOMES DAS NEVES	123
2000	AL	ANADIA	PSDB	JOSÉ ALDO GUIMARÃES DA SILVA	136
2000	AL	ANADIA	PSDB	NARCISO ARGÔLO SOUZA	35
2000	AL	ANADIA	PT	ANTONIO CICERO HOLANDA NETO	165
2000	AL	ANADIA	PT	FRANCISCO DE ASSIS BARBOSA LIMA	134
2000	AL	ANADIA	PT	VANILDO FERREIRA SOUZA	129
2000	AL	ANADIA	PTB	CLAUDIO ROBERTO TENORIO SABINO	139
2000	AL	ANADIA	PTB	MARIA DA PIEDADE DE SOUZA SILVA	1
2000	AL	ANADIA	PTB	MARIA DE LOURDES DOS SANTOS SILVA	23
2000	AL	ANADIA	PTB	MARIA GILZA GAMA ROMEIRO DOS SANTOS	90
2000	AL	ANADIA	PTB	MARIA GLORIA PINTO CAVALCANTE	8
2000	AL	ANADIA	PT do B	JARBAS ALMEIDA ROCHA	380
2000	AL	ANADIA	PT do B	JOSÉ CICERO DEOLINDO DOS SANTOS	38
2000	AL	ANADIA	PTN	CLAUDIONORA DA SILVA SANTANA	7
2000	AL	ANADIA	PTN	GEORGE POLICARPO DA SILVA	32
2000	AL	ARAPIRACA	PDT	AIMBERE ARRUDA	767
2000	AL	ARAPIRACA	PDT	ELEONORA FERNANDES DOS SANTOS	432
2000	AL	ARAPIRACA	PDT	JOSEFA APARECIDA DA SILVA	26
2000	AL	ARAPIRACA	PDT	MAGDIEL MENDES RIBEIRO	491
2000	AL	ARAPIRACA	PDT	MANOEL DE PINHO BATISTA	14
2000	AL	ARAPIRACA	PDT	MOISES MACHADO FILHO	2019
2000	AL	ARAPIRACA	PDT	PETRONIO BEZERRA MINERVINO	697
2000	AL	ARAPIRACA	PDT	RITA MARIA PAULINO	35
2000	AL	ARAPIRACA	PFL	ADONIRAN LUCIO DE SOUZA GUERRA	1211
2000	AL	ARAPIRACA	PFL	COSME ALVES CORDEIRO	2775
2000	AL	ARAPIRACA	PFL	DALMACIO LUCIO DA SILVA	1270
2000	AL	ARAPIRACA	PFL	FRANCISCO DE SOUZA IRMAO	475
2000	AL	ARAPIRACA	PFL	JOSE ADILSON MELO DOS SANTOS	766
2000	AL	ARAPIRACA	PFL	JOSE ANGELINO FILHO	587
2000	AL	ARAPIRACA	PFL	JOSE DOMINICIO DE FARIAS	776
2000	AL	ARAPIRACA	PFL	JOSE EVILASIO AMORIM DE FRANCA	1382
2000	AL	ARAPIRACA	PFL	JOSE JULIO DE ALMEIDA FILHO	2135
2000	AL	ARAPIRACA	PFL	JOSE LUCIO DE SOUSA	1170
2000	AL	ARAPIRACA	PFL	JOSE VALDY DE SOUSA VERAS	828
2000	AL	ARAPIRACA	PFL	JOSIAS DE ALBUQUERQUE BARBOSA	2002
2000	AL	ARAPIRACA	PFL	MARIA DAMASCENO AMORIM SILVA	1184
2000	AL	ARAPIRACA	PFL	MARIA NEVES DA SILVA	268
2000	AL	ARAPIRACA	PFL	MARIO CESAR FONTES	1054
2000	AL	ARAPIRACA	PFL	NEUSVALDO BARBOSA LEAO	201
2000	AL	ARAPIRACA	PFL	PAULO ROBERTO DE BARROS LEAO	415
2000	AL	ARAPIRACA	PFL	SIDNEY VIEIRA BARBOSA	1110
2000	AL	ARAPIRACA	PFL	TEREZINHA DA SILVA OLIVEIRA	129
2000	AL	ARAPIRACA	PFL	VERA LUCIA VERISSIMO	844
2000	AL	ARAPIRACA	PMDB	FERNANDO JOSE REZENDE DE BARROS	1019
2000	AL	ARAPIRACA	PMDB	JOSE CICERO VALENTIM DOS SANTOS	2110
2000	AL	ARAPIRACA	PMDB	JOSÉ MARIA DA SILVA	5
2000	AL	ARAPIRACA	PMDB	JOSE REGINALDO FELIX DE FARIAS	116
2000	AL	ARAPIRACA	PMDB	NOEL FERREIRA DE MACEDO	1500
2000	AL	ARAPIRACA	PPB	JOSE LOPES DA SILVA	1849
2000	AL	ARAPIRACA	PPB	JOSE NASCIMENTO LEAO DE MELO	2460
2000	AL	ARAPIRACA	PPB	TARCIZO SAMPAIO FREIRE	2416
2000	AL	ARAPIRACA	PPS	ARIOSVALDO PIRES DE LACERDA	170
2000	AL	ARAPIRACA	PPS	CÍCERO VIRGÍNIO DE FRANÇA	10
2000	AL	ARAPIRACA	PPS	JOSÉ ALVES BEZERRA	34
2000	AL	ARAPIRACA	PPS	KLEDYSON VYTOR FERRO VANDERLEI	56
2000	AL	ARAPIRACA	PRP	ADEMIR MESSIAS DA SILVA	36
2000	AL	ARAPIRACA	PRP	MARCOS ANTONIO DE GOES	110
2000	AL	ARAPIRACA	PRP	NEUTON DANTAS LIRA	265
2000	AL	ARAPIRACA	PRP	VALDEMIR ERNESTO BEZERRA	233
2000	AL	ARAPIRACA	PRTB	ELI MARIO MAGALHAES MORAES	989
2000	AL	ARAPIRACA	PRTB	JOSE EVERALDO GOMES	132
2000	AL	ARAPIRACA	PRTB	MARIA JOSE DA SILVA	340
2000	AL	ARAPIRACA	PRTB	THALLYS CORREIA	29
2000	AL	ARAPIRACA	PSB	CRISTINA MARIA DE OLIVEIRA NETO	363
2000	AL	ARAPIRACA	PSB	DAMIAO MARCELINO DA SILVA	290
2000	AL	ARAPIRACA	PSB	JOAO DOS SANTOS	1073
2000	AL	ARAPIRACA	PSDB	ANTONIO PEDRO DOS SANTOS SOBRINHO	1029
2000	AL	ARAPIRACA	PSDB	FERNANDO ANTONIO MENDES BARBOSA	1370
2000	AL	ARAPIRACA	PSDB	JOAO CICERO VICENTE	1169
2000	AL	ARAPIRACA	PSDB	MANOEL FRANCISCO DA SILVA	269
2000	AL	ARAPIRACA	PSDB	MANOEL RENE DA SILVA LEITE	134
2000	AL	ARAPIRACA	PSDB	RONALDO DE OLIVEIRA SILVA	866
2000	AL	ARAPIRACA	PSDB	VALQUIRIA ALVES BRANDAO CESAR	1633
2000	AL	ARAPIRACA	PSDB	WASHINGTON LUIS DE OLIVEIRA MELO	1248
2000	AL	ARAPIRACA	PSDC	ANTONIO ALEXANDRE	13
2000	AL	ARAPIRACA	PSDC	JOAO BATISTA FERREIRA	2
2000	AL	ARAPIRACA	PSDC	JOSE PAULO DE LIMA	55
2000	AL	ARAPIRACA	PSDC	MARIA DA PAZ FABRICIO DOS SANTOS	66
2000	AL	ARAPIRACA	PSL	ADILSON DE ALMEIDA	1926
2000	AL	ARAPIRACA	PSL	EDWILSON FABIO DE MELO BARROS	2512
2000	AL	ARAPIRACA	PSL	JOSE ERNESTO DE SOUSA FILHO	1296
2000	AL	ARAPIRACA	PSL	MARIA APARECIDA DA SILVA PEREIRA	1193
2000	AL	ARAPIRACA	PSL	PETRUCIO VALENTIM DOS SANTOS	141
2000	AL	ARAPIRACA	PSL	RICARDO PEREIRA MELO	2869
2000	AL	ARAPIRACA	PSL	RONALDY VITAL RIOS	1799
2000	AL	ARAPIRACA	PSL	SEBASTIAO KLEBER TORRES DE OLIVEIRA	1691
2000	AL	ARAPIRACA	PT	ANTONIO NUNES DE OLIVEIRA	165
2000	AL	ARAPIRACA	PT	ARNALDO ROCHA E SILVA	277
2000	AL	ARAPIRACA	PT	JOSE CICERO DA CONCEIÇÃO SANTOS	240
2000	AL	ARAPIRACA	PTB	IVALDO MARTINS BEZERRA	126
2000	AL	ARAPIRACA	PTB	JOSEILDO PEDRO DOS SANTOS	69
2000	AL	ARAPIRACA	PT do B	ALDA REGIA SANTOS NICACIO	661
2000	AL	ARAPIRACA	PT do B	AMADEU JOSE FERREIRA	219
2000	AL	ARAPIRACA	PT do B	CICERO RICARDO BERNARDINO DE OLIVEIRA	527
2000	AL	ARAPIRACA	PT do B	DARLING DE LIRA PEREIRA	278
2000	AL	ARAPIRACA	PT do B	JOSE CARLOS BRAZ	1139
2000	AL	ARAPIRACA	PT do B	LUCIA DE FATIMA JULIO LIMA	166
2000	AL	ARAPIRACA	PT do B	LUIZA JOVENILIA DE FARIAS	79
2000	AL	ARAPIRACA	PT do B	MARIA AUXILIADORA CESAR DE ALMEIDA SANTOS	231
2000	AL	ARAPIRACA	PT do B	TANIA MARIA MOURA MONTEIRO BARROS	403
2000	AL	ARAPIRACA	PTN	IVAN GALDINO DA SILVA	37
2000	AL	ARAPIRACA	PV	ANA MARIA MACEDO TERRA	6
2000	AL	ARAPIRACA	PV	CARLOS FERREIRA MAURICIO	191
2000	AL	ARAPIRACA	PV	CLAUDENIR SOUSA DOS SANTOS	32
2000	AL	ATALAIA	PDT	ANIBAL DA SILVA RAPOSO	87
2000	AL	ATALAIA	PDT	AUGUSTO CESAR BONFIM SANTOS	560
2000	AL	ATALAIA	PDT	GIVAN SOARES DE OLIVEIRA	364
2000	AL	ATALAIA	PDT	JOÃO CARLOS DE ALBUQUERQUE NETO	329
2000	AL	ATALAIA	PDT	JOSÉ AUGUSTO DOS SANTOS	134
2000	AL	ATALAIA	PDT	MANOEL INÁCIO DOS SANTOS	356
2000	AL	ATALAIA	PDT	MARIA APARECIDA FERREIRA DE ANDRADE	13
2000	AL	ATALAIA	PDT	MARIA CICERA DE FREITAS	60
2000	AL	ATALAIA	PDT	MARIO JORGE BARROS	626
2000	AL	ATALAIA	PDT	WALDENILSON SOARES DOS SANTOS	167
2000	AL	ATALAIA	PFL	CICERO PEREIRA FILHO	346
2000	AL	ATALAIA	PFL	JERONIMO COSTA DE MIRANDA	171
2000	AL	ATALAIA	PFL	JORGE ISIDORO DOS SANTOS	136
2000	AL	ATALAIA	PFL	JORGE NILSON PEREIRA DOS SANTOS	43
2000	AL	ATALAIA	PFL	JOSÉ CICERO MELO DOS SANTOS	374
2000	AL	ATALAIA	PGT	CICERO GONZAGA DE SOUZA	20
2000	AL	ATALAIA	PGT	IOLANDA NICOLAU DE SOUZA	11
2000	AL	ATALAIA	PGT	JOSÉ APRÍGIO DA SILVA	21
2000	AL	ATALAIA	PGT	LUCIANO DOS SANTOS MARINHO	2
2000	AL	ATALAIA	PGT	PAULO SÉRGIO CÂNDIDO	5
2000	AL	ATALAIA	PGT	PEDRO ACIOLI COSTA	32
2000	AL	ATALAIA	PMDB	APARECIDO ALVES FERREIRA	137
2000	AL	ATALAIA	PMDB	EBIAN DE VASCONCELOS SILVA	142
2000	AL	ATALAIA	PMDB	ERALDO MIRANDA DA SILVA	64
2000	AL	ATALAIA	PMDB	JONEY ROSEVEL SOARES DA COSTA	411
2000	AL	ATALAIA	PMDB	JOSÉ BATINGA DOS SANTOS	193
2000	AL	ATALAIA	PMDB	JOSÉ FERREIRA	72
2000	AL	ATALAIA	PMDB	JOSÉ JARBAS DA SILVA	264
2000	AL	ATALAIA	PMDB	JOSÉ SANTANA DA SILVA	285
2000	AL	ATALAIA	PMDB	LENILDA DE FARIAS MELO	154
2000	AL	ATALAIA	PMDB	LUIZ FERNANDO DE ALBUQUERQUE	331
2000	AL	ATALAIA	PMDB	MÁRCIO ANDRÉ TENÓRIO	211
2000	AL	ATALAIA	PMDB	MÁRCIO LUIZ DE ALBUQUERQUE RODRIGUES	275
2000	AL	ATALAIA	PMDB	MARIA APARECIDA ELIAS DE MELO	223
2000	AL	ATALAIA	PMDB	PAULO HENRIQUE DOS SANTOS RODRIGUES	142
2000	AL	ATALAIA	PMDB	RADJALMA TENÓRIO PORTELA	284
2000	AL	ATALAIA	PMDB	SOLANGE FERREIRA TENÓRIO	21
2000	AL	ATALAIA	PPB	CICERO PEREIRA BITTENCOURT	105
2000	AL	ATALAIA	PPB	EDNA ALVES BRASIL	526
2000	AL	ATALAIA	PPB	MOACIR OLIVEIRA	38
2000	AL	ATALAIA	PPS	JOSÉ ADELSON DE ARAÚJO ALMEIDA	447
2000	AL	ATALAIA	PPS	MANOEL DA SILVA OLIVEIRA	438
2000	AL	ATALAIA	PRP	DAVID FERNANDES DE SOUZA	32
2000	AL	ATALAIA	PRP	ERENILDA DE PAULA MEDEIROS	102
2000	AL	ATALAIA	PRP	ERENITA BARRETO DA SILVA	2
2000	AL	ATALAIA	PRP	HILTON JOAQUIM DE MELO	164
2000	AL	ATALAIA	PRP	JURANDIR JOSÉ DE SOUZA MENEZES	84
2000	AL	ATALAIA	PRP	MARIA CICERA MARQUES DA SILVA	66
2000	AL	ATALAIA	PRP	MÔNICA DE MELO SANTOS	111
2000	AL	ATALAIA	PRP	WELLINGTON MEIRA DE MIRANDA	206
2000	AL	ATALAIA	PRTB	CARLOS WELITON CASADO CALHEIROS	219
2000	AL	ATALAIA	PRTB	ELENILZA LOPES LINS	23
2000	AL	ATALAIA	PRTB	FRANCISCO LOURENÇO DA SILVA FILHO	133
2000	AL	ATALAIA	PRTB	LUIZ EMILIANO DA ROCHA	212
2000	AL	ATALAIA	PRTB	LUIZ LAURINDO DA SILVA	127
2000	AL	ATALAIA	PRTB	MARIA FERREIRA CAVALCANTE	531
2000	AL	ATALAIA	PSB	CICERO JOAO DOS SANTOS	23
2000	AL	ATALAIA	PSB	ELIZAFAN ALMEIDA DE LIMA	100
2000	AL	ATALAIA	PSB	JOSE HILTON MOURA DA SILVA	9
2000	AL	ATALAIA	PSB	MARCELO GOMES ALVES	6
2000	AL	ATALAIA	PSB	PAULO DE TARSO LOPES DUARTE	95
2000	AL	ATALAIA	PSD	HIDELBERTO DE AZEVEDO LYRA	285
2000	AL	ATALAIA	PSD	PEDRO BATISTA DA SILVA	233
2000	AL	ATALAIA	PSDB	JOSÉ FERREIRA DE LIMA	15
2000	AL	ATALAIA	PSDB	JOSÉ TASCITO MARTINS DE ALMEIDA	417
2000	AL	ATALAIA	PSL	CRISTIANE DA SILVA LOPES	18
2000	AL	ATALAIA	PSL	FERNANDO ANTONIO ACIOLY DE CARVALHO	2
2000	AL	ATALAIA	PSL	MOACIR VIEIRA DA SILVA	6
2000	AL	ATALAIA	PSL	RITA MARIA ALVES DA ROCHA	7
2000	AL	ATALAIA	PSL	ROSINEIDE FERREIRA SANTOS	36
2000	AL	ATALAIA	PST	AILTON DOS SANTOS	14
2000	AL	ATALAIA	PST	LUIZ BATISTA	95
2000	AL	ATALAIA	PST	SUELI GOMES DOS SANTOS	10
2000	AL	ATALAIA	PT	CICERO DOMINGOS DE OLIVEIRA	91
2000	AL	ATALAIA	PT	CICERO FERREIRA DE ALBUQUERQUE	301
2000	AL	ATALAIA	PT	DAVID FRAGOSO DA SILVA	41
2000	AL	ATALAIA	PTB	FRANCISCO XAVIER DE OLIVEIRA	348
2000	AL	ATALAIA	PTB	JOSE AUGUSTO DE ALBUQUERQUE SILVA	263
2000	AL	ATALAIA	PTB	JOSÉ DA COSTA ARAÚJO	69
2000	AL	ATALAIA	PTB	JOSE WALBER DE ALMEIDA TENÓRIO	94
2000	AL	ATALAIA	PTB	LINDINALVA TIBURCIO FERREIRA	31
2000	AL	ATALAIA	PTB	MANOEL FERREIRA BARROS	494
2000	AL	ATALAIA	PTB	MARCOS DE ARAÚJO SABINO	163
2000	AL	ATALAIA	PTB	MARIA LUCIA ROCHA VANDERLEI	97
2000	AL	ATALAIA	PTB	PEDRO PAULINO DOS SANTOS FILHO	446
2000	AL	ATALAIA	PTB	SEBASTIÃO GONÇALVES FILHO	249
2000	AL	BARRA DE SANTO ANTONIO	PFL	AMARA LUCIA DOS SANTOS REIS	114
2000	AL	BARRA DE SANTO ANTONIO	PFL	CLÁUDIO FERREIRA DE LIMA	130
2000	AL	BARRA DE SANTO ANTONIO	PFL	ELSON BALTAZAR DE ALMEIDA COSTA	147
2000	AL	BARRA DE SANTO ANTONIO	PFL	GELSON LUIZ DA ROCHA BARROS PALMEIRA	105
2000	AL	BARRA DE SANTO ANTONIO	PFL	JOSÉ CICERO DE MELO	107
2000	AL	BARRA DE SANTO ANTONIO	PFL	JOSÉ ROBERTO DA SILVA	130
2000	AL	BARRA DE SANTO ANTONIO	PFL	LEONCIO RICARDO DA SILVA	42
2000	AL	BARRA DE SANTO ANTONIO	PFL	PAULO ROBERTO DA SILVA	39
2000	AL	BARRA DE SANTO ANTONIO	PFL	RUBILENE MARIA DO NASCIMENTO TAVARES	106
2000	AL	BARRA DE SANTO ANTONIO	PFL	SEVERINO CARLOS DE MELO	53
2000	AL	BARRA DE SANTO ANTONIO	PMDB	AMARO GABRIEL DE SOUZA	38
2000	AL	BARRA DE SANTO ANTONIO	PMDB	DETRUCIO TEXEIRA COSTA	77
2000	AL	BARRA DE SANTO ANTONIO	PMDB	EDSON LEOCÁDIO DOS SANTOS	171
2000	AL	BARRA DE SANTO ANTONIO	PMDB	JOSÉ CICERO DE MORAIS	91
2000	AL	BARRA DE SANTO ANTONIO	PMN	JOSÉ HILDO DA SILVA	136
2000	AL	BARRA DE SANTO ANTONIO	PMN	MANOEL ANTONIO DA SILVA	153
2000	AL	BARRA DE SANTO ANTONIO	PMN	NELMA SORAYA COUTINHO DE LIMA	2
2000	AL	BARRA DE SANTO ANTONIO	PPB	ANTÔNIO BATISTA DA SILVA	160
2000	AL	BARRA DE SANTO ANTONIO	PPB	ELIZIO ALVES DE LIMA JÚNIOR	142
2000	AL	BARRA DE SANTO ANTONIO	PPB	GIANCARLO PAPINI GOES SARMENTO	110
2000	AL	BARRA DE SANTO ANTONIO	PPB	INALDO SANTOS DO NASCIMENTO	168
2000	AL	BARRA DE SANTO ANTONIO	PPB	JANE DE NAZARET COSTA MAGALHAES	38
2000	AL	BARRA DE SANTO ANTONIO	PPB	JAZIEL DA SILVA BORNE	200
2000	AL	BARRA DE SANTO ANTONIO	PPB	JOELSON CASTRO LISBOA JÚNIOR	131
2000	AL	BARRA DE SANTO ANTONIO	PPB	JOSÉ ERIVALDO DA SILVA BARROS	128
2000	AL	BARRA DE SANTO ANTONIO	PPB	JÚLIO CÉSAR NETO	48
2000	AL	BARRA DE SANTO ANTONIO	PPB	LAERCIO LOPES FIGUEREDO	236
2000	AL	BARRA DE SANTO ANTONIO	PPB	MARINETE SANTOS SILVA	126
2000	AL	BARRA DE SANTO ANTONIO	PPB	RICARDO HAMILTON CERQUEIRA SANTOS	88
2000	AL	BARRA DE SANTO ANTONIO	PSC	ALBÉRICO XISTO DE BARROS	81
2000	AL	BARRA DE SANTO ANTONIO	PSC	ALEXANDRE CÉZAR SILVA DE LIMA	113
2000	AL	BARRA DE SANTO ANTONIO	PSC	EVERALDO VERÇOSA	58
2000	AL	BARRA DE SANTO ANTONIO	PSC	JOSÉ BARROS DE ALBUQUERQUE	100
2000	AL	BARRA DE SANTO ANTONIO	PSC	ROBERTO FAUSTINO RODRIGUES	48
2000	AL	BARRA DE SANTO ANTONIO	PSC	ROSA MENDONÇA DE CARVALHO	75
2000	AL	BARRA DE SANTO ANTONIO	PSDB	ADEILSON FRANCISCO DA SILVA	46
2000	AL	BARRA DE SANTO ANTONIO	PSDB	ARNALDO LINDINALVO DE MELO	177
2000	AL	BARRA DE SANTO ANTONIO	PSDB	ARY ROSSITER DA SILVEIRA	71
2000	AL	BARRA DE SANTO ANTONIO	PSDB	CARLOS CÍCERO GOMES DOS SANTOS	54
2000	AL	BARRA DE SANTO ANTONIO	PSDB	DAYZE SILVA SANTOS	151
2000	AL	BARRA DE SANTO ANTONIO	PSDB	JOSÉ ROBERTO CORREIA	11
2000	AL	BARRA DE SANTO ANTONIO	PSDB	PAULO ROGÉRIO ALBUQUERQUE MATOS	52
2000	AL	BARRA DE SANTO ANTONIO	PSDB	PEDRO SANTOS MENDONÇA	142
2000	AL	BARRA DE SANTO ANTONIO	PSDB	SEVERINO DOS SANTOS	99
2000	AL	BARRA DE SANTO ANTONIO	PT	DJALMA ALVES DO NASCIMENTO	36
2000	AL	BARRA DE SANTO ANTONIO	PT	GILBERON DOS SANTOS	24
2000	AL	BARRA DE SANTO ANTONIO	PT	JOSÉ CÂNDIDO DA SILVA SOBRINHO	58
2000	AL	BARRA DE SANTO ANTONIO	PT	JOSEILDA DA SILVA SANTOS	39
2000	AL	BARRA DE SANTO ANTONIO	PT	VINICIUS RAMALHO MAIA	28
2000	AL	BARRA DE SANTO ANTONIO	PT	WALKIRIA SAMPAIO TOJAL DE BARROS	54
2000	AL	BARRA DE SANTO ANTONIO	PTB	ANTONIO LAMENHA PEIXOTO	63
2000	AL	BARRA DE SANTO ANTONIO	PTB	CREZIO VALENTIM DOS SANTOS	13
2000	AL	BARRA DE SANTO ANTONIO	PTB	ELIAS SILVA FURTUNATO	26
2000	AL	BARRA DE SANTO ANTONIO	PTB	MALTANÚBIO AMARAL DE ARAÚJO	66
2000	AL	BARRA DE SANTO ANTONIO	PTB	MOISES PEIXOTO DA SILVA	118
2000	AL	BARRA DE SANTO ANTONIO	PTB	RITA DE CÁSSIA TOLEDO LEMOS	89
2000	AL	BARRA DE SANTO ANTONIO	PV	JOÃO CARLOS DE ARAÚJO	47
2000	AL	BARRA DE SAO MIGUEL	PFL	AUGUSTA MARIA DA CRUZ	57
2000	AL	BARRA DE SAO MIGUEL	PFL	ÉLIA ALVES DA CUNHA	36
2000	AL	BARRA DE SAO MIGUEL	PFL	JOAO ALVES DOS SANTOS	6
2000	AL	BARRA DE SAO MIGUEL	PFL	JOSÉ MARIA SANTOS COSTA	27
2000	AL	BARRA DE SAO MIGUEL	PFL	JOSÉ SANTANA DO NASCIMENTO	95
2000	AL	BARRA DE SAO MIGUEL	PFL	JOSUEL CORDEIRO	10
2000	AL	BARRA DE SAO MIGUEL	PFL	KAYAN MALTA PORTO	105
2000	AL	BARRA DE SAO MIGUEL	PFL	MARIA QUITÉRIA FERREIRA DA SILVA	37
2000	AL	BARRA DE SAO MIGUEL	PFL	PASTORA PUREZA DOS SANTOS	44
2000	AL	BARRA DE SAO MIGUEL	PFL	RIBAMAR DE ASSIS RIBAS	161
2000	AL	BARRA DE SAO MIGUEL	PFL	ROSANGELA DE SÁ BOMFIM LIMA	231
2000	AL	BARRA DE SAO MIGUEL	PFL	SUZEL CAVALCANTI GONÇALVES FERREIRA	52
2000	AL	BARRA DE SAO MIGUEL	PMDB	BENEDITO RIBEIRO DOS SANTOS	9
2000	AL	BARRA DE SAO MIGUEL	PMDB	CLAUDIONOR SOARES	12
2000	AL	BARRA DE SAO MIGUEL	PMDB	ERALDO GONÇALVES FERREIRA	61
2000	AL	BARRA DE SAO MIGUEL	PMDB	JOÃO FRANCISCO DE PAULA	53
2000	AL	BARRA DE SAO MIGUEL	PMDB	LEONEL FRANCISCO DE PAULA FILHO	32
2000	AL	BARRA DE SAO MIGUEL	PMDB	LUZINETE MARIA DA CONCEIÇÃO OLIVEIRA	28
2000	AL	BARRA DE SAO MIGUEL	PMDB	ROSINEIDE MARIANO BARBOSA	3
2000	AL	BARRA DE SAO MIGUEL	PMDB	VAILTON ANTONIO DOS SANTOS	164
2000	AL	BARRA DE SAO MIGUEL	PPB	CARLOS CESAR DE OLIVEIRA	6
2000	AL	BARRA DE SAO MIGUEL	PPB	ILTON LIMA DA SILVA	56
2000	AL	BARRA DE SAO MIGUEL	PPB	JOSÉ FRANCISCO DE PAULA	100
2000	AL	BARRA DE SAO MIGUEL	PPB	JOSÉ VITOR BASÍLIO	30
2000	AL	BARRA DE SAO MIGUEL	PPB	MILTON DOS SANTOS	26
2000	AL	BARRA DE SAO MIGUEL	PPB	MISAEL ALBUQUERQUE SANTOS	52
2000	AL	BARRA DE SAO MIGUEL	PPB	ROQUE JOSÉ CORREIA	7
2000	AL	BARRA DE SAO MIGUEL	PPB	SEVERINO ALVES DA SILVA	61
2000	AL	BARRA DE SAO MIGUEL	PPB	VALDIR BIBIANO HONORATO COSTA	25
2000	AL	BARRA DE SAO MIGUEL	PPS	EDSON DA SILVA MARQUES	62
2000	AL	BARRA DE SAO MIGUEL	PPS	JOSÉ DA SILVA LIMA	103
2000	AL	BARRA DE SAO MIGUEL	PPS	JOSÉ DIVACI GOMES DA SILVA	26
2000	AL	BARRA DE SAO MIGUEL	PPS	MARCIA MARIA BARROS DÂMASO DE ANDRADE	107
2000	AL	BARRA DE SAO MIGUEL	PPS	NILSON SOUZA DE PAULA	51
2000	AL	BARRA DE SAO MIGUEL	PPS	RUI CAVALCANTI DE SOUZA	74
2000	AL	BARRA DE SAO MIGUEL	PRP	IZAEL DA SILVA ALEXANDRE	18
2000	AL	BARRA DE SAO MIGUEL	PRP	NILSON LESSA DIAS	95
2000	AL	BARRA DE SAO MIGUEL	PSB	ALCIDES ALVES RAMALHO	15
2000	AL	BARRA DE SAO MIGUEL	PSB	DENILSON WILLIAMS INACIO DUARTE	55
2000	AL	BARRA DE SAO MIGUEL	PSB	ERCÍDIA MARIA RODRIGUES	90
2000	AL	BARRA DE SAO MIGUEL	PSB	GUILHERME INOJOSA DE PONTES	5
2000	AL	BARRA DE SAO MIGUEL	PSB	JOÃO BATISTA NASCIMENTO	75
2000	AL	BARRA DE SAO MIGUEL	PSB	JOSE GERALDO DA SILVA	77
2000	AL	BARRA DE SAO MIGUEL	PSB	LUIS DIOGENES DOS SANTOS	95
2000	AL	BARRA DE SAO MIGUEL	PSB	LUIZ CARLOS PEREIRA	20
2000	AL	BARRA DE SAO MIGUEL	PSB	OSIVALDO JOSE DA SILVA	15
2000	AL	BARRA DE SAO MIGUEL	PSB	VALDEREZ BURGOS TORRIANI	135
2000	AL	BARRA DE SAO MIGUEL	PSD	EUNID MARIA DA SILVA NUNES	21
2000	AL	BARRA DE SAO MIGUEL	PSD	JOÃO ANTONIO DA SILVA	17
2000	AL	BARRA DE SAO MIGUEL	PSDB	ANTONIO FERREIRA DA SILVA	55
2000	AL	BARRA DE SAO MIGUEL	PSDB	CLOVIS JOSE OLIVEIRA DA SILVA	12
2000	AL	BARRA DE SAO MIGUEL	PSDB	IVONETE SILVA DE PAULA	70
2000	AL	BARRA DE SAO MIGUEL	PSDB	KARLO ALFREDO DA SILVA NUNES	66
2000	AL	BARRA DE SAO MIGUEL	PSDB	RAIMUNDO RODRIGUES DOS SANTOS	65
2000	AL	BARRA DE SAO MIGUEL	PSDB	ROSIVALDO DA SILVA SANTOS	15
2000	AL	BATALHA	PFL	ANTONIO CARLOS DOS SANTOS	113
2000	AL	BATALHA	PFL	CARLOS JOSE DE CERQUEIRA	89
2000	AL	BATALHA	PFL	DERALDO FIRMINO DA SILVA	260
2000	AL	BATALHA	PFL	EVERALDO FRANCISCO SILVA	34
2000	AL	BATALHA	PFL	GERALDO ALEXANDRE SILVA	229
2000	AL	BATALHA	PFL	JEANIO DA SILVA OLIVEIRA	36
2000	AL	BATALHA	PFL	JOSE PAULO RODRIGUES	88
2000	AL	BATALHA	PFL	JOSÉ ROGERIO DOS SANTOS	26
2000	AL	BATALHA	PFL	MARIO CESAR PEREIRA DA SILVA	461
2000	AL	BATALHA	PFL	MERCIA DE LIMA	38
2000	AL	BATALHA	PFL	WILSON SILVA	273
2000	AL	BATALHA	PMDB	ALEX SANDRO ROCHA PINTO	318
2000	AL	BATALHA	PMDB	BARTOLOMEU DOS SANTOS DE SOUZA	13
2000	AL	BATALHA	PMDB	CARLOS FERNANDO ROCHA PINTO	245
2000	AL	BATALHA	PMDB	GILVANETE SILVA BARBOSA DO CARMO	44
2000	AL	BATALHA	PMDB	JOSE FREITAS ROCHA	35
2000	AL	BATALHA	PMDB	RAFAEL MION CARNEIRO DA SILVA	24
2000	AL	BATALHA	PPS	ÉRICO RODRIGUES DE ALMEIDA	371
2000	AL	BATALHA	PPS	JOSÉ ÂNGELO NETO	119
2000	AL	BATALHA	PPS	JOSÉ DA SILVA	98
2000	AL	BATALHA	PPS	LUIZ MELO SILVA	2
2000	AL	BATALHA	PPS	LUIZ REIS DA SILVA	199
2000	AL	BATALHA	PPS	MARIA APARECIDA FAUSTINO	39
2000	AL	BATALHA	PPS	MARINALVA DE SOUZA COSTA	156
2000	AL	BATALHA	PPS	VERÔNICA DOS SANTOS LIMA	95
2000	AL	BATALHA	PSB	FRANCISCO JOSÉ DOS SANTOS	9
2000	AL	BATALHA	PSB	GILSON GOMES DA SILVA	33
2000	AL	BATALHA	PSB	JOSÉ ALVES NETO	295
2000	AL	BATALHA	PSB	JOSE CARLOS NUNES DE MORAIS	108
2000	AL	BATALHA	PSB	JOSE ILTON ANGELO	234
2000	AL	BATALHA	PSB	JOSE ROMÃO DOS SANTOS	249
2000	AL	BATALHA	PSB	MARIA APARECIDA LEITE	77
2000	AL	BATALHA	PSB	ROSIVALDO PINHEIRO DOS SANTOS	111
2000	AL	BATALHA	PSB	RUI FRANCISCO SOARES NUNES	345
2000	AL	BATALHA	PSB	SIVONEIDE MACIEL DE ALBUQUERQUE	22
2000	AL	BATALHA	PSD	MARLUCIA RODRIGUES DE MELO	267
2000	AL	BATALHA	PSD	PAULO MARCELO CORREIA NUNES	67
2000	AL	BATALHA	PSDB	ADELMO DOS SANTOS DA SILVA	132
2000	AL	BATALHA	PSDB	CARLOS ALBERTO BEZERRA LIMA	56
2000	AL	BATALHA	PSDB	JOSE ADEVAL TENORIO BEZERRA	263
2000	AL	BATALHA	PSDB	JOSE DAMIAO DE OLIVEIRA	28
2000	AL	BATALHA	PSDB	JOSE FLORENCIO JUNIOR	15
2000	AL	BATALHA	PSDB	JOSE MAURICIO AMORIM	355
2000	AL	BATALHA	PSDB	JOSE WALDECK BARROS SANTOS	152
2000	AL	BATALHA	PSDB	WALTER WANGER PALMEIRA FREITAS	14
2000	AL	BELEM	PDT	CREUZA DAVI PEREIRA	63
2000	AL	BELEM	PDT	DILSON FERREIRA BARROS	83
2000	AL	BELEM	PDT	FRANCISCO ELISBERTO PINHEIRO MORAES	102
2000	AL	BELEM	PDT	GIVALDO ALMEIDA DO NASCIMENTO	120
2000	AL	BELEM	PDT	JOSE HIGINIO DA SILVA	138
2000	AL	BELEM	PDT	JOSE QUIRINO FILHO	78
2000	AL	BELEM	PDT	JOSE RUBENS DA SILVA	172
2000	AL	BELEM	PDT	JUCERAM ESTEVAM ARAUJO	92
2000	AL	BELEM	PFL	ALBERICO FRANCISCO DA SILVA	8
2000	AL	BELEM	PFL	DAMIAO AUTO DA COSTA	5
2000	AL	BELEM	PFL	GILDO DE LISBOA SOARES	50
2000	AL	BELEM	PFL	JOAO RODRIGUES SANTA ROSA	15
2000	AL	BELEM	PFL	JOSE CICERO BARROS	132
2000	AL	BELEM	PFL	JOSEFA OLIVEIRA MONTEIRO	101
2000	AL	BELEM	PFL	JOSE IVONEI DOS SANTOS	2
2000	AL	BELEM	PFL	MARIA DE JESUS GUEDES DA SILVA	18
2000	AL	BELEM	PFL	MARIO JOSE DOS SANTOS	44
2000	AL	BELEM	PFL	OSMAR ALVES DA SILVA	1
2000	AL	BELEM	PPS	EDSON LUIZ ALVES DOS SANTOS SILVA	7
2000	AL	BELEM	PPS	JOSE ILTON LUIZ DA SILVA	46
2000	AL	BELEM	PPS	LUIZ LAURENTINO DA SILVA	28
2000	AL	BELEM	PPS	MANOEL EGIDIO DE OLIVEIRA	10
2000	AL	BELEM	PRTB	HILTON LOURENCO DE LIMA	88
2000	AL	BELEM	PRTB	MARCONDES CALU DE OLIVEIRA	1
2000	AL	BELEM	PSB	CICERO MARTINS DE OLIVEIRA	14
2000	AL	BELEM	PSB	DELANO FERREIRA BARROS	37
2000	AL	BELEM	PSB	GENIVAL RODRIGUES DA SILVA	5
2000	AL	BELEM	PSB	JAILSON ALVES DA SILVA	81
2000	AL	BELEM	PSDB	FRANCISCO FERREIRA DA SILVA	84
2000	AL	BELEM	PSDB	GONÇALVES LUIZ DE SOUZA	22
2000	AL	BELEM	PSDB	HELIO FERREIRA BARROS	8
2000	AL	BELEM	PSDB	JEFFERSON ALVES DOS SANTOS	27
2000	AL	BELEM	PSDB	JOSE CICERO DA SILVA FILHO	80
2000	AL	BELEM	PSDB	MARIA ELIANE DE ALMEIDA AMORIM	3
2000	AL	BELEM	PSDB	MARIA QUITERIA MAGALHAES DE OLIVEIRA	9
2000	AL	BELEM	PSDB	REGINALDO VIEIRA DE SOUZA	14
2000	AL	BELEM	PSDB	VALTER ALVES DOS REIS	3
2000	AL	BELEM	PSL	GERLANIO ROMAO DA COSTA	1
2000	AL	BELEM	PSL	JOSE ROMAO DA COSTA	16
2000	AL	BELEM	PT	JOSE NILTON DE SOUZA ARAUJO	44
2000	AL	BELEM	PT	VICENTE FRANCISCO DA SILVA	5
2000	AL	BELEM	PTB	CELSO DAVI PEREIRA	93
2000	AL	BELEM	PTB	JOSE CARLOS DE SOUZA	47
2000	AL	BELEM	PTB	JOSE CASSIMIRO DA SILVA IRMAO	147
2000	AL	BELEM	PTB	JOSEFA FERREIRA DE OLIVEIRA	41
2000	AL	BELEM	PTB	JUAREZ LISBOA DA SILVA	53
2000	AL	BELEM	PTB	LEONARDO FERREIRA DE BRITO	66
2000	AL	BELEM	PTB	NEUSA DIAS COSTA	130
2000	AL	BELEM	PTB	VERONILDO VIANA FEITOSA	27
2000	AL	BELO MONTE	PDT	ADELSON CAZUZA DE MELO	150
2000	AL	BELO MONTE	PDT	ANTONIA FARIAS DOS SANTOS	152
2000	AL	BELO MONTE	PDT	ANTONIO JOSÉ DOS SANTOS	116
2000	AL	BELO MONTE	PDT	JOÃO BRAZ DA SILVA	121
2000	AL	BELO MONTE	PDT	NELSON JUNIOR ANDRADE SILVA	22
2000	AL	BELO MONTE	PFL	CÍCERO PALMEIRA LIMA	141
2000	AL	BELO MONTE	PFL	JOSÉ SOARES BARBOSA	13
2000	AL	BELO MONTE	PFL	MANOEL PEREIRA FILHO	39
2000	AL	BELO MONTE	PMDB	JOSÉ ELÓI DA SILVA	88
2000	AL	BELO MONTE	PMDB	WILSON DE CASTRO BARBOSA	151
2000	AL	BELO MONTE	PMN	MARCIA MELO FEITOSA	187
2000	AL	BELO MONTE	PPB	CARLOS ALBERTO DE SOUZA	102
2000	AL	BELO MONTE	PPB	JOSÉ FRANCISCO FILHO	89
2000	AL	BELO MONTE	PPB	JOSÉ GONÇALVES DA SILVA	185
2000	AL	BELO MONTE	PPB	RICARDO DA SILVA	211
2000	AL	BELO MONTE	PRTB	ELSO PEREIRA DE OLIVEIRA	201
2000	AL	BELO MONTE	PRTB	HÉLIA BARBOSA DE OLIVEIRA	2
2000	AL	BELO MONTE	PRTB	ODILO DA SILVA	174
2000	AL	BELO MONTE	PSB	JOSÉ ANTONIO SOARES	94
2000	AL	BELO MONTE	PSB	JOSÉ BENÍCIO SOARES	86
2000	AL	BELO MONTE	PSB	JOSEVALDO VIEIRA	43
2000	AL	BELO MONTE	PSB	MARIVÂNIA SILVA GOMES	97
2000	AL	BELO MONTE	PSB	PEDRO PEREIRA PINTO NETO	79
2000	AL	BELO MONTE	PSB	SILVAN BENTO DOS SANTOS	43
2000	AL	BELO MONTE	PSDB	AUGUSTO JOSÉ SILVA	132
2000	AL	BELO MONTE	PSDB	JOSÉ RODRIGUES FILHO	160
2000	AL	BELO MONTE	PSDB	JURACY FERREIRA SILVA	162
2000	AL	BELO MONTE	PSDB	MANOEL DA PAIXÃO BEZERRA	110
2000	AL	BOCA DA MATA	PDT	CARLOS LEITE DOS SANTOS	76
2000	AL	BOCA DA MATA	PDT	CÍCERO ROBERTO VIEIRA FARIAS	125
2000	AL	BOCA DA MATA	PDT	DANIEL DE CASTRO SARMENTO	3
2000	AL	BOCA DA MATA	PDT	JOSÉ CÍCERO CORREIA DOS SANTOS	66
2000	AL	BOCA DA MATA	PFL	AURÉLIO GOMES DA SILVA	339
2000	AL	BOCA DA MATA	PFL	JOSÉ ABELARDO DA ROCHA SILVA	327
2000	AL	BOCA DA MATA	PFL	JOSÉ DUARTE DE SOUZA	53
2000	AL	BOCA DA MATA	PFL	JOSEFA BERNADETE LEITE SILVA	303
2000	AL	BOCA DA MATA	PFL	JOSÉ VALBER LOURENÇO LEITE	341
2000	AL	BOCA DA MATA	PFL	NILSON PEDRO DA SILVA	139
2000	AL	BOCA DA MATA	PFL	ROBERVAL LEITE SILVA	53
2000	AL	BOCA DA MATA	PFL	SALVADOR SATÍRIO DA COSTA	467
2000	AL	BOCA DA MATA	PL	GUILHERME MARCONE LINS MAYNART	1
2000	AL	BOCA DA MATA	PL	HENIO FERREIRA DOS SANTOS	45
2000	AL	BOCA DA MATA	PL	JOSÉ FRANCISCO DOS SANTOS	49
2000	AL	BOCA DA MATA	PL	JOSÉ JOAQUIM DE ARAÚJO	25
2000	AL	BOCA DA MATA	PL	MARIA NAZARÉ MAYNART TENÓRIO	247
2000	AL	BOCA DA MATA	PL	NILZA MARIA SABINO TENÓRIO	1
2000	AL	BOCA DA MATA	PMDB	JOSÉ ANTÔNIO DA GRAÇA	231
2000	AL	BOCA DA MATA	PMDB	JOSÉ DE LIMA SENA	127
2000	AL	BOCA DA MATA	PMDB	SEVERINA ALVES NOGUEIRA LEITE	14
2000	AL	BOCA DA MATA	PPS	CLAUDEMIR DA SILVA	10
2000	AL	BOCA DA MATA	PPS	JOSÉ CÍCERO DOS SANTOS	162
2000	AL	BOCA DA MATA	PPS	JOSÉ VALDOMIRO VIEIRA SILVA	150
2000	AL	BOCA DA MATA	PPS	MANOEL CARVALHO DE LIMA	180
2000	AL	BOCA DA MATA	PPS	MARIVÂNIA MIZAEL DA SILVA	16
2000	AL	BOCA DA MATA	PPS	MIGUEL LIMA DA SILVA	101
2000	AL	BOCA DA MATA	PRN	BARTOLOMEU ROBERTO LINS MAYNART	174
2000	AL	BOCA DA MATA	PRN	EPAMINONDAS QUINTELA DA SILVA	230
2000	AL	BOCA DA MATA	PRN	JORGE SIDNEI DÂMASO CAVALCANTE	249
2000	AL	BOCA DA MATA	PRN	JOSÉ RAIMUNDO DOS SANTOS	67
2000	AL	BOCA DA MATA	PRN	JOSÉ REINALDO DA SILVA OLIVEIRA	42
2000	AL	BOCA DA MATA	PRN	JURANDI DOS SANTOS SILVA	42
2000	AL	BOCA DA MATA	PRN	MARIA CÍCERA DOS SANTOS	41
2000	AL	BOCA DA MATA	PRP	AILTON CARIRI DOS SANTOS	66
2000	AL	BOCA DA MATA	PRP	ANA REGINA PEIXOTO DE OLIVEIRA	5
2000	AL	BOCA DA MATA	PRP	ANTÔNIO RODRIGUES DOS SANTOS	35
2000	AL	BOCA DA MATA	PRP	ANTÔNIO TEIXEIRA DOS SANTOS	32
2000	AL	BOCA DA MATA	PRP	CÍCERO MANOEL DE SANTANA	9
2000	AL	BOCA DA MATA	PRP	DANIEL LUIZ DE OLIVEIRA	220
2000	AL	BOCA DA MATA	PRP	JOSÉ CÍCERO FERNANDES DOS SANTOS	73
2000	AL	BOCA DA MATA	PRP	JOSEFA IRACI FERREIRA DA SILVA	6
2000	AL	BOCA DA MATA	PRP	JOSÉ RONALDO DA SILVA LEITE	151
2000	AL	BOCA DA MATA	PRP	MANOEL ISNAL	42
2000	AL	BOCA DA MATA	PRP	MARIA FERREIRA DE SOUZA	3
2000	AL	BOCA DA MATA	PSB	ANTÔNIO ANTELMO DE ALMEIDA TEIXEIRA	198
2000	AL	BOCA DA MATA	PSB	CARLOS RODRIGUES DA SILVA	159
2000	AL	BOCA DA MATA	PSB	CÍCERO OTÁVIO DA COSTA	382
2000	AL	BOCA DA MATA	PSB	EDVALDO DOS SANTOS	64
2000	AL	BOCA DA MATA	PSB	JOÃO ANDRELINO DOS SANTOS	43
2000	AL	BOCA DA MATA	PSB	JOÃO BARBOSA DA SILVA	113
2000	AL	BOCA DA MATA	PSB	JOSÉ ADELMO BARBOSA DA SILVA	98
2000	AL	BOCA DA MATA	PSB	JOSÉ CÍCERO DA SILVA	28
2000	AL	BOCA DA MATA	PSB	JOSÉ DANÚBIO DE SANDES MESSIAS	403
2000	AL	BOCA DA MATA	PSB	JOSEFA TENÓRIO DA SILVA	40
2000	AL	BOCA DA MATA	PSB	JOSÉ VALTER TENÓRIO ALVES	50
2000	AL	BOCA DA MATA	PSB	JOSÉ VASCONCELOS DOS SANTOS	279
2000	AL	BOCA DA MATA	PSB	JOSÉ WILSON MARANHÃO DA COSTA	290
2000	AL	BOCA DA MATA	PSB	JUCELINO PEREIRA DE ALMEIDA	74
2000	AL	BOCA DA MATA	PSB	MARCOS ANTÔNIO SANTOS CABRAL	55
2000	AL	BOCA DA MATA	PSB	MARIA CÍCERA CERQUEIRA DA SILVA	27
2000	AL	BOCA DA MATA	PSB	MARIA JOSÉ BARROS DÂMASO	128
2000	AL	BOCA DA MATA	PSC	JOSÉ SOARES FILHO	164
2000	AL	BOCA DA MATA	PSDB	BENEDITO MACENA DE LIMA	154
2000	AL	BOCA DA MATA	PSDB	CÍCERA IRENE DE LIMA	21
2000	AL	BOCA DA MATA	PSDB	ESTELA MARIA MARQUES SAMPAIO	24
2000	AL	BOCA DA MATA	PSDB	GERALDO PEREIRA BARROS	351
2000	AL	BOCA DA MATA	PSDB	JOSÉ DA COSTA FREIRE	556
2000	AL	BOCA DA MATA	PSDB	JOSÉ JARSEN PEREIRA DE CARVALHO	339
2000	AL	BOCA DA MATA	PSDB	JOSÉ VIEIRA SILVA	123
2000	AL	BOCA DA MATA	PSDB	MARGARIDA PAIXÃO DOS SANTOS	310
2000	AL	BOCA DA MATA	PSDB	NESTOR ANTÔNIO DOS SANTOS	166
2000	AL	BOCA DA MATA	PSDB	RISOMAR DE ALMEIDA DE GUSMÃO	183
2000	AL	BOCA DA MATA	PSDB	VALTER ACIOLI DE LIMA	443
2000	AL	BOCA DA MATA	PT	MARIA LUÍZA TELES GUIMARÃES	134
2000	AL	BOCA DA MATA	PT do B	DERALDO GOMES DOS SANTOS	16
2000	AL	BOCA DA MATA	PT do B	GABRIEL BATISTA DOS SANTOS	11
2000	AL	BOCA DA MATA	PT do B	LUIZ LOPES DA COSTA	34
2000	AL	BOCA DA MATA	PT do B	MANOEL SATURNINO DOS SANTOS	7
2000	AL	BOCA DA MATA	PV	JOSÉ RAIMUNDO DOS SANTOS	16
2000	AL	BRANQUINHA	PPB	HUMBERTO LUCENA SARMENTO	22
2000	AL	BRANQUINHA	PPB	JEAM MACEL MEDEIROS DE MORAES	245
2000	AL	BRANQUINHA	PPB	JOAO ANIZIO DE AMORIM	427
2000	AL	BRANQUINHA	PPB	JOSE JOAQUIM GRACILIANO	33
2000	AL	BRANQUINHA	PPB	LUIZ TAVARES DE ARAUJO	311
2000	AL	BRANQUINHA	PPB	MANOEL CLEMENTE DA SILVA	232
2000	AL	BRANQUINHA	PPB	NOE CORREIA DA SILVA	249
2000	AL	BRANQUINHA	PPB	SERGIO JOSE SILVA SARMENTO	323
2000	AL	BRANQUINHA	PSB	CICERO MARIANO DE LIMA	18
2000	AL	BRANQUINHA	PSB	GILSON LEONARDO DA SILVA	34
2000	AL	BRANQUINHA	PSB	JOSE BENEDITO DA SILVA	25
2000	AL	BRANQUINHA	PSB	MANOEL BERNARDO DA SILVA	13
2000	AL	BRANQUINHA	PTB	ALDEMIR MEDEIROS DA COSTA	206
2000	AL	BRANQUINHA	PTB	ANTONIA VASCONCELOS DA SILVA	304
2000	AL	BRANQUINHA	PTB	ARAKEM DE ALMEIDA FREITAS	314
2000	AL	BRANQUINHA	PTB	BENEDITO ALMEIDA DOS SANTOS	15
2000	AL	BRANQUINHA	PTB	FRANCISCO JOSE DE ARAUJO	168
2000	AL	BRANQUINHA	PTB	GEDEILDO ALBINO DA SILVA	21
2000	AL	BRANQUINHA	PTB	JOAO DA SILVA	96
2000	AL	BRANQUINHA	PTB	JOSE CLAUDIO CALADO DE ACIOLI	630
2000	AL	BRANQUINHA	PTB	PAULO ELOI DA SILVA	108
2000	AL	BRANQUINHA	PTB	PAULO ROBERTO CAVALCANTE DA SILVA	335
2000	AL	CACIMBINHAS	PFL	ANTÔNIO EINSTEIN SIQUEIRA CAVALCANTE	103
2000	AL	CACIMBINHAS	PFL	ARLENE MARIA REIS DE ARAÚJO FERRO	163
2000	AL	CACIMBINHAS	PFL	EDVALDO CARLOS DA SILVA	139
2000	AL	CACIMBINHAS	PFL	JOSÉ PASTORA FILHO	280
2000	AL	CACIMBINHAS	PFL	MANOEL ALVES FILHO	112
2000	AL	CACIMBINHAS	PFL	MARIA MARLENE ALVES DE OLIVEIRA	223
2000	AL	CACIMBINHAS	PFL	MARINEIDE CERQUEIRA CAVALCANTI	214
2000	AL	CACIMBINHAS	PFL	PAULO TEIXEIRA PINTO	190
2000	AL	CACIMBINHAS	PFL	SANDOVAL TELES VIEIRA	85
2000	AL	CACIMBINHAS	PMDB	ÂNGELA MARIA BARROS LUSTOSA	187
2000	AL	CACIMBINHAS	PMDB	JOÃO FRANCISCO LEITE	152
2000	AL	CACIMBINHAS	PMDB	MARIA ARLETE SANTOS SILVA	25
2000	AL	CACIMBINHAS	PMDB	SEBASTIÃO LISBOA BARROS	89
2000	AL	CACIMBINHAS	PMDB	SEVERINO DE ASSIS BEZERRA	62
2000	AL	CACIMBINHAS	PSB	FERNANDES RODRIGUES DE FARIAS	42
2000	AL	CACIMBINHAS	PSB	MARILENE CORREIA FERRO SILVA	170
2000	AL	CACIMBINHAS	PSDB	ADRIANO SILVA DOS SANTOS	261
2000	AL	CACIMBINHAS	PSDB	ANTÔNIO PAES DE FARIAS	136
2000	AL	CACIMBINHAS	PSDB	ARLINDO ARTHUR DA SILVA	162
2000	AL	CACIMBINHAS	PSDB	CARLOS EUGÊNIO DA COSTA BARROS	93
2000	AL	CACIMBINHAS	PSDB	ERALDO FIRMINO SILVA	171
2000	AL	CACIMBINHAS	PSDB	FRANCISCO PAIXÃO DO NASCIMENTO	155
2000	AL	CACIMBINHAS	PSDB	GEOVANIO ARAÚJO SOARES	186
2000	AL	CACIMBINHAS	PSDB	JODIRAN RAIMUNDO DA SILVA	169
2000	AL	CACIMBINHAS	PSDB	MANOEL GONZAGA NETO	281
2000	AL	CACIMBINHAS	PSDB	SEVERINA RODRIGUES ROMEIRO	38
2000	AL	CACIMBINHAS	PSDB	SILVINO PAULINO DA SILVA	103
2000	AL	CAJUEIRO	PDT	ALDA PAULINO DE OLIVEIRA	13
2000	AL	CAJUEIRO	PDT	ALDEVAN HENRIQUE DA SILVA	41
2000	AL	CAJUEIRO	PDT	ANTONIO DOS SANTOS	73
2000	AL	CAJUEIRO	PDT	CICERO LUIZ DA SILVA	193
2000	AL	CAJUEIRO	PDT	FRANCISCO DE ASSIS TENÓRIO GUIMARAES	50
2000	AL	CAJUEIRO	PDT	VANIA MARIA FERREIRA LEITE	15
2000	AL	CAJUEIRO	PFL	JOSE MOREIRA DE LIMA	54
2000	AL	CAJUEIRO	PL	CLEIDE LOPES TOLEDO	342
2000	AL	CAJUEIRO	PPB	ALMI SIQUEIRA FARIAS	183
2000	AL	CAJUEIRO	PPB	ANTONIO PALMERY MELO NETO	943
2000	AL	CAJUEIRO	PPB	EMERSON DE LEMOS RIBEIRO	433
2000	AL	CAJUEIRO	PPB	JOSE FERNANDO CORREIA	205
2000	AL	CAJUEIRO	PPB	JOSE VIEIRA FILHO	78
2000	AL	CAJUEIRO	PPB	LUIZ FRANCISCO DANTAS	229
2000	AL	CAJUEIRO	PPB	LUIZ VIRGINIO COSTA	170
2000	AL	CAJUEIRO	PPB	MARIA BETANIA DA SILVA BORGES	35
2000	AL	CAJUEIRO	PPB	MARIA JOSE DE SOUZA	27
2000	AL	CAJUEIRO	PPB	TELMO DE ALMEIDA GUIMARÃES	1
2000	AL	CAJUEIRO	PPB	WALKYRIA APOLINÁRIO LOPES	9
2000	AL	CAJUEIRO	PPS	ANTONIO DA SILVA	161
2000	AL	CAJUEIRO	PPS	EDSON AMORIM DA SILVA	132
2000	AL	CAJUEIRO	PPS	EDSON MOREIRA DA COSTA	194
2000	AL	CAJUEIRO	PPS	GERALDO CEZÁRIO DA SILVA	58
2000	AL	CAJUEIRO	PPS	JANIO TEIXEIRA COSTA	108
2000	AL	CAJUEIRO	PPS	JOSE CICERO DA SILVA	166
2000	AL	CAJUEIRO	PPS	JOSE VIEIRA COSTA	36
2000	AL	CAJUEIRO	PPS	LUCIANO RIBEIRO MACEDO	73
2000	AL	CAJUEIRO	PPS	MARIA CARMELIA PONTES	83
2000	AL	CAJUEIRO	PPS	WILDE LINS DE ALBUQUERQUE	207
2000	AL	CAJUEIRO	PRTB	EMERSON CONCEIÇÃO DOS SANTOS	10
2000	AL	CAJUEIRO	PRTB	JOSE AUGUSTO DA SILVA	49
2000	AL	CAJUEIRO	PRTB	NEILTON COSTA DE MOURA	117
2000	AL	CAJUEIRO	PRTB	TANIA MARIA COUTO	247
2000	AL	CAJUEIRO	PSB	ARLINDA VERISSIMO DOS SANTOS	71
2000	AL	CAJUEIRO	PSDB	ANTONIO TOME DE LIMA	27
2000	AL	CAJUEIRO	PSDB	CICERO TEXEIRA PEIXOTO	335
2000	AL	CAJUEIRO	PSDB	IVONEIDE RODRIGUES BARBOSA	258
2000	AL	CAJUEIRO	PSDB	JISELIA TOLEDO DA SILVA	10
2000	AL	CAJUEIRO	PSDB	JOSE CICERO BEZERRA DE OLIVEIRA	88
2000	AL	CAJUEIRO	PSDB	JOSE HAILTON DO NASCIMENTO BERNARDO	74
2000	AL	CAJUEIRO	PSDB	JOSE IVAN FLORIANO DA SILVA	85
2000	AL	CAJUEIRO	PSDB	JOSE JACINTO DOS SANTOS FILHO	3
2000	AL	CAJUEIRO	PSDB	JOSE LUIZ DA SILVA	238
2000	AL	CAJUEIRO	PSDB	LUCIENE SILVA LEMOS	153
2000	AL	CAJUEIRO	PSDB	MARIA AMELIA DO NASCIMENTO DA SILVA	22
2000	AL	CAJUEIRO	PSDB	MARIO FERRO DE MOURA	339
2000	AL	CAJUEIRO	PSDB	MILTON MONTEIRO DA SILVA	119
2000	AL	CAJUEIRO	PST	JOAO CAVALCANTE SILVA	1
2000	AL	CAJUEIRO	PT do B	ANTONIO DE MELO DA SILVA	159
2000	AL	CAJUEIRO	PT do B	DOMICIO DA SILVA	227
2000	AL	CAMPESTRE	PFL	ADIENE MACHADO DA SILVA RODRIGUES	119
2000	AL	CAMPESTRE	PFL	ANA LÚCIA DE OLIVEIRA	48
2000	AL	CAMPESTRE	PFL	ELISABETH VILAÇA PIMENTEL	51
2000	AL	CAMPESTRE	PFL	FELICIANO BORGES DA SILVA	23
2000	AL	CAMPESTRE	PFL	JOSE BENEDITO MENDES	46
2000	AL	CAMPESTRE	PFL	JOSE MANOEL DA SILVA	121
2000	AL	CAMPESTRE	PFL	JOSE RIBEIRO CAMINHA JUNIOR	85
2000	AL	CAMPESTRE	PFL	LENILSON DE ANDRADE ROCHA	155
2000	AL	CAMPESTRE	PFL	MANOEL LUCAS DA SILVA	116
2000	AL	CAMPESTRE	PFL	SOLANGE MARIA DE LIRA	80
2000	AL	CAMPESTRE	PMDB	AMARO ROCHA DA SILVA	141
2000	AL	CAMPESTRE	PMDB	AMAURY ÂNGELO DA SILVA	97
2000	AL	CAMPESTRE	PMDB	CICERA MARIA DO NASCIMENTO SILVA	13
2000	AL	CAMPESTRE	PMDB	JOSE ANTONIO DA SILVA	119
2000	AL	CAMPESTRE	PPB	AMAURI MANOEL DOS SANTOS	13
2000	AL	CAMPESTRE	PPB	CICERO FERREIRA DA SILVA	9
2000	AL	CAMPESTRE	PPB	CICERO JOSE DE OLIVEIRA	31
2000	AL	CAMPESTRE	PPB	FERNANDO IZIDIO DA SILVA	19
2000	AL	CAMPESTRE	PPB	FRANCISCO MARIANO DA SILVA	7
2000	AL	CAMPESTRE	PPB	ISRAEL TEIXEIRA DE CARVALHO	7
2000	AL	CAMPESTRE	PPB	JOAO ALVES DA SILVA	16
2000	AL	CAMPESTRE	PPB	JOSE RUFINO DA SILVA FILHO	126
2000	AL	CAMPESTRE	PPB	JOSE ZACARIAS SABINO	63
2000	AL	CAMPESTRE	PPB	MARIA JOSE DA SILVA TORRES	9
2000	AL	CAMPESTRE	PPB	VALDOMIRO SOUZA DA SILVA	51
2000	AL	CAMPESTRE	PSDB	ALOISIO ALVES PINHEIRO	81
2000	AL	CAMPESTRE	PSDB	ANTONIO MENINO DA SILVA	99
2000	AL	CAMPESTRE	PSDB	ERNANDES RODRIGUES MOURA	21
2000	AL	CAMPESTRE	PSDB	IZIDIO ALEXANDRE DA SILVA	92
2000	AL	CAMPESTRE	PSDB	JOSÉ GONÇALVES DA SILVA	57
2000	AL	CAMPESTRE	PSDB	MARIA BETANIA WANDERLEY DE CARVALHO SANTOS BUARQUE	148
2000	AL	CAMPESTRE	PSDB	MARIA DO SOCORRO DOS SANTOS	45
2000	AL	CAMPESTRE	PSDB	MARIVALDO PEDRO DA SILVA	13
2000	AL	CAMPESTRE	PSL	AROLDO GONÇALVES SOARES	6
2000	AL	CAMPESTRE	PSL	MARIA DE FATIMA DA SILVA	5
2000	AL	CAMPESTRE	PSL	MARIA JOSE MARTINS DA SILVA	29
2000	AL	CAMPESTRE	PSL	ORLANDO MIRANDA DA SILVA	24
2000	AL	CAMPESTRE	PT	EDVALDO JOSÉ DA SILVA	73
2000	AL	CAMPESTRE	PT	JOSÉ AMARO DA SILVA CRUZ	25
2000	AL	CAMPESTRE	PT	JOSÉ BENTO DOS SANTOS JUNIOR	23
2000	AL	CAMPESTRE	PT	JOSÉ HELIO DA SILVA	2
2000	AL	CAMPESTRE	PT	JOSÉ PEDRO DA SILVA	59
2000	AL	CAMPESTRE	PT	MANASSÉS TEIXEIRA DA SILVA	70
2000	AL	CAMPESTRE	PT	MARIA SALOMÉ FAGUNDES	1
2000	AL	CAMPESTRE	PT	PAULO JOSÉ RAMOS VERÇOSA	55
2000	AL	CAMPO ALEGRE	PDT	EDILSON FORTUNATO DA SILVA	48
2000	AL	CAMPO ALEGRE	PDT	MARIA DA GLÓRIA CAVALCANTE BEZERRA	96
2000	AL	CAMPO ALEGRE	PMDB	EDINALDO MOURA DA SILVA	129
2000	AL	CAMPO ALEGRE	PMDB	JOSÉ BRAZ FERREIRA SILVA	11
2000	AL	CAMPO ALEGRE	PMDB	JOSÉ EDMILSON MORAES	236
2000	AL	CAMPO ALEGRE	PMDB	JOSÉ PETRÚCIO CORREA	132
2000	AL	CAMPO ALEGRE	PMDB	JOSÉ SOUZA DA SILVA	113
2000	AL	CAMPO ALEGRE	PMDB	NIVALDO TAVARES DIAS	35
2000	AL	CAMPO ALEGRE	PPB	ABELARDO RODRIGUES DE PAIVA	553
2000	AL	CAMPO ALEGRE	PPB	CARLOS HENRIQUE MATIAS CAVALCANTE	436
2000	AL	CAMPO ALEGRE	PPB	DANIEL CALHEIROS TENÓRIO	983
2000	AL	CAMPO ALEGRE	PPB	FERNANDO FERREIRA CAVALCANTE	110
2000	AL	CAMPO ALEGRE	PPB	HÉLIO VIEIRA GAMA	232
2000	AL	CAMPO ALEGRE	PPB	JACIRA FIDÉLIS GUIMARÃES	576
2000	AL	CAMPO ALEGRE	PPB	PAULO DOS SANTOS	399
2000	AL	CAMPO ALEGRE	PRTB	ARLINDO ARESTIDES DA SILVA	86
2000	AL	CAMPO ALEGRE	PRTB	DIJALMA DA SILVA SAMPAIO	607
2000	AL	CAMPO ALEGRE	PRTB	JOSÉ BRAZ DOS SANTOS	772
2000	AL	CAMPO ALEGRE	PRTB	JOSÉ CARLOS DA SILVA	101
2000	AL	CAMPO ALEGRE	PRTB	JOSÉ CORREIA DE ARAÚJO SANTOS	523
2000	AL	CAMPO ALEGRE	PRTB	JOSÉ EDVALDO MEDEIROS DOS SANTOS	171
2000	AL	CAMPO ALEGRE	PRTB	JOSEFA MARIA DA SILVA	347
2000	AL	CAMPO ALEGRE	PRTB	JOSÉ JESUÍNO DOS SANTOS	153
2000	AL	CAMPO ALEGRE	PRTB	REGINALDO DE FARIAS	397
2000	AL	CAMPO ALEGRE	PRTB	ROGÉRIO DE OLIVEIRA SANTOS	381
2000	AL	CAMPO ALEGRE	PRTB	ROSINÉA ROLIM VIEIRA	328
2000	AL	CAMPO ALEGRE	PRTB	VICENTE PEIXOTO DE SOUZA	319
2000	AL	CAMPO ALEGRE	PSB	GERALDO JOSÉ DE OLIVEIRA	144
2000	AL	CAMPO ALEGRE	PSB	GILDA SOARES DA SILVA	22
2000	AL	CAMPO ALEGRE	PSB	JOSÉ NILTON NUNES DOS SANTOS	44
2000	AL	CAMPO ALEGRE	PSB	JOSÉ ROBERTO ARAÚJO DE MELO	377
2000	AL	CAMPO ALEGRE	PSB	MARLEIDE HOSANA DOS SANTOS	20
2000	AL	CAMPO ALEGRE	PSB	NELSON FRANCISCO ARRUDA	279
2000	AL	CAMPO ALEGRE	PSB	NORMACI MONTEIRO CUNHA	327
2000	AL	CAMPO ALEGRE	PSB	PAULO FERREIRA MORAIS	198
2000	AL	CAMPO ALEGRE	PSB	SEBASTIAO LUIZ DOS SANTOS	108
2000	AL	CAMPO ALEGRE	PSB	VICENTE TEMÓTEO DOS SANTOS	149
2000	AL	CAMPO ALEGRE	PSB	ZENEIDE DUDA DA SILVA SOUZA	191
2000	AL	CAMPO ALEGRE	PT	ELENILTON ALVES DA SILVA	37
2000	AL	CAMPO ALEGRE	PT	GENILDO CORREIA SOARES	61
2000	AL	CAMPO ALEGRE	PT do B	JOSUEL GUEDES SILVA	242
2000	AL	CAMPO GRANDE	PMDB	CARMELITA FERREIRA DOS SANTOS	15
2000	AL	CAMPO GRANDE	PMDB	EANES BARBOSA RAMOS	241
2000	AL	CAMPO GRANDE	PSB	CÍCERO DE NORONHA SANTOS	1
2000	AL	CAMPO GRANDE	PSB	EDSON DANTAS	336
2000	AL	CAMPO GRANDE	PSB	JALBAS DE LIMA	154
2000	AL	CAMPO GRANDE	PSB	JOSÉ ACÁCIO BEZERRA	156
2000	AL	CAMPO GRANDE	PSB	JOSEFA TELMA JANUÁRIO	191
2000	AL	CAMPO GRANDE	PSB	JOSÉ FELICIANO LESSA LEANDRO	215
2000	AL	CAMPO GRANDE	PSB	JOSÉ LUÍS	191
2000	AL	CAMPO GRANDE	PSB	JOSÉ ROSENDO DOS SANTOS	305
2000	AL	CAMPO GRANDE	PSB	JOVENITA PEREIRA JANUÁRIO	46
2000	AL	CAMPO GRANDE	PSB	LUÍS FERREIRA DA SILVA	112
2000	AL	CAMPO GRANDE	PSB	MANOEL TEIXEIRA DOS SANTOS	237
2000	AL	CAMPO GRANDE	PSDB	EANES LUCIANO DA SILVA	165
2000	AL	CAMPO GRANDE	PSDB	GIVALDO BEZERRA DOS SANTOS	311
2000	AL	CAMPO GRANDE	PSDB	JOSEFA BARBOSA DA SILVA	292
2000	AL	CAMPO GRANDE	PSDB	JOSÉ FERREIRA DOS SANTOS	157
2000	AL	CAMPO GRANDE	PSDB	JOSÉ JOÃO DE FARIAS	116
2000	AL	CAMPO GRANDE	PSDB	MARIA INÊS CORREIA	535
2000	AL	CAMPO GRANDE	PSDB	SEVERINO INÁCIO DOS SANTOS	416
2000	AL	CAMPO GRANDE	PT	EDGAR CAVALCANTE	7
2000	AL	CAMPO GRANDE	PT	SAULO LEVI DE MOURA	183
2000	AL	CAMPO GRANDE	PTN	ELEANES AUDÁLIO DA ROCHA	108
2000	AL	CAMPO GRANDE	PTN	JOSÉ PONCIANO DA SILVA	171
2000	AL	CAMPO GRANDE	PTN	LUÍS BARROS SILVA	176
2000	AL	CAMPO GRANDE	PTN	MANOEL MESSIAS TAVARES ARAUJO	28
2000	AL	CAMPO GRANDE	PTN	PAULO JOSÉ DOS SANTOS	2
2000	AL	CAMPO GRANDE	PTN	RUBENS ALVES DA GRAÇA	159
2000	AL	CANAPI	PDT	CARMELITA DA ROCHA FRANÇA	79
2000	AL	CANAPI	PDT	CÍCERO SILVESTRE NETO	234
2000	AL	CANAPI	PDT	HERMES FRANCISCO DE LIMA	95
2000	AL	CANAPI	PDT	JOSÉ AGNALDO SILVA	236
2000	AL	CANAPI	PDT	JUAREIS DORES DE ALENCAR	242
2000	AL	CANAPI	PDT	LEONEL ALVES GAMA	211
2000	AL	CANAPI	PDT	MANOEL RODRIGUES RIBEIRO	163
2000	AL	CANAPI	PDT	SAMOEL DA CRUZ CAMPOS	51
2000	AL	CANAPI	PDT	VALDENOR CARVALHO MACIEL	133
2000	AL	CANAPI	PMDB	ANTONIO SOARES BRANDÃO	330
2000	AL	CANAPI	PMDB	DONIZZETE BARREIROS DA SILVA	84
2000	AL	CANAPI	PMDB	FRANCISCO ALENCAR DA SILVA	107
2000	AL	CANAPI	PMDB	FRANCISCO DOMINGOS NETO	10
2000	AL	CANAPI	PMDB	IRANIR CÂNDIDO DE MOURA	22
2000	AL	CANAPI	PMDB	JOSÉ CÍCERO SIMÃO	24
2000	AL	CANAPI	PMDB	JOSÉ ILTON SOARES	111
2000	AL	CANAPI	PMDB	MARIA DE FÁTIMA RODRIGUES GOMES	118
2000	AL	CANAPI	PMDB	SEBASTIÃO FERREIRA DE QUEIROZ	27
2000	AL	CANAPI	PMDB	VERÔNICA SOARES DE BRITO	114
2000	AL	CANAPI	PRP	ALUÍSIO ANTONIO DA SILVA	293
2000	AL	CANAPI	PRP	ELENOÍ FERREIRA DANTAS	171
2000	AL	CANAPI	PRP	ERISVALDO SOARES MOTA	78
2000	AL	CANAPI	PRP	FELINTO DORES ALENCAR	1
2000	AL	CANAPI	PRP	FRANCISCO XAVIER DA CUNHA	10
2000	AL	CANAPI	PRP	JOSÉ VIEIRA DA SILVA	243
2000	AL	CANAPI	PRP	POMPÍLIO BRANDÃO NETO	487
2000	AL	CANAPI	PSB	ARNALDO SOARES DE BRITO	315
2000	AL	CANAPI	PSB	GENALDO SOARES VIEIRA	358
2000	AL	CANAPI	PSB	GIOVAN VENTURA MALTA	179
2000	AL	CANAPI	PSB	JOSÉ ARISTIDES MARIANO DA SILVA	185
2000	AL	CANAPI	PSB	JOSÉ MARIA RODRIGUES	275
2000	AL	CANAPI	PSB	JOSÉ SILVA DE MELO	55
2000	AL	CANAPI	PSB	MANOEL FERNANDES FILHO	197
2000	AL	CANAPI	PSB	MARIA SOCORRO DA SILVA	78
2000	AL	CANAPI	PSB	PEDRO PEREIRA DE LIMA	60
2000	AL	CANAPI	PSDC	ADRIANA MARIA DE LIMA RIBEIRO	43
2000	AL	CANAPI	PSDC	CÍCERO LUCIANO DA SILVA	284
2000	AL	CANAPI	PSDC	EXPEDITO DA SILVA	10
2000	AL	CANAPI	PSDC	JOSÉ ADEILTON MENDONÇA VILLAR	47
2000	AL	CANAPI	PSDC	JOSÉ IRAN SILVA DAMASCENO	224
2000	AL	CANAPI	PSDC	JOSÉ RIBEIRO FILHO	38
2000	AL	CANAPI	PSDC	JOSÉ TERTO DA SILVA	25
2000	AL	CANAPI	PSDC	MARIA ANUNCIADA GOMES DA COSTA	88
2000	AL	CANAPI	PSDC	MARIA DE LOURDES ALVES DA SILVA	207
2000	AL	CANAPI	PSDC	TEONE SOARES DOS SANTOS	22
2000	AL	CANAPI	PSDC	WELSON SILVA	17
2000	AL	CANAPI	PT	ARNALDO FERNANDES DE OLIVEIRA	56
2000	AL	CANAPI	PT	JOSÉ IRAMAR SOARES SILVA	88
2000	AL	CAPELA	PDT	ANTONIO JOSE DE MELO MOREIRA	448
2000	AL	CAPELA	PFL	ALDEMIR CORREIA DE ALMEIDA	71
2000	AL	CAPELA	PFL	ANTONIO GOMES DE SIQUEIRA FILHO	333
2000	AL	CAPELA	PFL	ANTONIO ROBSON GOMES DE MELO	391
2000	AL	CAPELA	PFL	GELBANI ALVES BARROS	71
2000	AL	CAPELA	PFL	HELIO EUGENIO DA SILVA	54
2000	AL	CAPELA	PFL	JOAO CAVALCANTE DE LIMA FILHO	240
2000	AL	CAPELA	PFL	JOAO DE MELO SILVA	33
2000	AL	CAPELA	PFL	JOSE AFONSO NETO	394
2000	AL	CAPELA	PFL	JOSE CICERO DA SILVA	75
2000	AL	CAPELA	PFL	LUIZ HENRIQUE CAVALCANTE MELO	5
2000	AL	CAPELA	PFL	MARIA DE FATIMA DE LEMOS PONTES	88
2000	AL	CAPELA	PFL	MARIELE RIBEIRO DA SILVA	39
2000	AL	CAPELA	PL	BENEDITO TENORIO NETO	27
2000	AL	CAPELA	PL	JOSE MONTE DA COSTA FILHO	235
2000	AL	CAPELA	PL	JOSE RODRIGUES GOUVEIA	376
2000	AL	CAPELA	PL	LEDA VALERIA GOMES DE MEDEIROS BARROS	344
2000	AL	CAPELA	PL	LUIZ NELSON DE LIMA	190
2000	AL	CAPELA	PL	MILTON BEZERRA CALHEIROS	31
2000	AL	CAPELA	PL	PEDRO ELOY DA SILVA	223
2000	AL	CAPELA	PL	SEBASTIANA RODRIGUES LEITE	143
2000	AL	CAPELA	PL	STELIO SOUZA DA SILVA	47
2000	AL	CAPELA	PL	ZILTON LOPES DE ALMEIDA	186
2000	AL	CAPELA	PMDB	JOSE EDSON ALBUQUERQUE MEDEIROS	100
2000	AL	CAPELA	PMN	ADELMO MOREIRA CALHEIROS	409
2000	AL	CAPELA	PPB	CICERO FARIAS DE ALMEIDA	30
2000	AL	CAPELA	PPB	HELIO PEIXOTO DA SILVA	191
2000	AL	CAPELA	PPB	JOAO LOURENÇO DE OMENA	184
2000	AL	CAPELA	PPB	JOSE EDUARDO DE ALMEIDA	192
2000	AL	CAPELA	PPB	MANOEL BARNABE COSTA	367
2000	AL	CAPELA	PPB	MANOEL MESSIAS DOS SANTOS	136
2000	AL	CAPELA	PPB	MARIA CELIA DOS SANTOS SILVA	111
2000	AL	CAPELA	PRP	BENEDITA MARIA DOS SANTOS	23
2000	AL	CAPELA	PRP	JOSE PAULINO GOMES	55
2000	AL	CAPELA	PRP	MANOEL FERREIRA FILHO	32
2000	AL	CAPELA	PRTB	CIDALIA SILVA BARROS	28
2000	AL	CAPELA	PRTB	ERNANDE ARAUJO COSTA	18
2000	AL	CAPELA	PRTB	LUIS EUSTAQUIO DE ALMEIDA	95
2000	AL	CAPELA	PRTB	MARCOS ANTONIO LUCENA SILVA	376
2000	AL	CAPELA	PSB	ANTONIO DELFINO DA SILVA	10
2000	AL	CAPELA	PSB	CICERO MIGUEL INACIO	4
2000	AL	CAPELA	PSB	EDMILSON FERREIRA DA SILVA	88
2000	AL	CAPELA	PSB	JOSE CLAUDIO DA SILVA	82
2000	AL	CAPELA	PSB	MARIA DA GLORIA PEREIRA DA SILVA	111
2000	AL	CAPELA	PSDB	HUMBERTO JOSE VIEIRA DE PAULA ANDRADE	67
2000	AL	CAPELA	PSDB	NEILSON PACIFICO VIEIRA	47
2000	AL	CAPELA	PT	MARCOS ANTONIO LOPES DA SILVA	10
2000	AL	CAPELA	PT do B	CICERO SOUZA VIEIRA	284
2000	AL	CARNEIROS	PMDB	ABDON FRANCISCO DE LIMA	69
2000	AL	CARNEIROS	PMDB	ADERVAL FERREIRA SILVA	140
2000	AL	CARNEIROS	PMDB	ESTÁCIO ARAÚJO AGRA	191
2000	AL	CARNEIROS	PMDB	GERALDO NOVAIS AGRA FILHO	216
2000	AL	CARNEIROS	PMDB	JORGE LUIZ MACHADO	136
2000	AL	CARNEIROS	PMDB	JOSÉ FERREIRA MACHADO	24
2000	AL	CARNEIROS	PMN	JOSÉ AIRTON DOS SANTOS SOARES	140
2000	AL	CARNEIROS	PPS	IVALDO FERREIRA SILVA	29
2000	AL	CARNEIROS	PPS	JAILTON FERREIRA NOBRE	54
2000	AL	CARNEIROS	PPS	JERSEY DOUGLAS ROCHA	14
2000	AL	CARNEIROS	PPS	JOSÉ ROBERTO DOS SANTOS	28
2000	AL	CARNEIROS	PPS	LUIZ CARLOS FREITAS DE LIMA	6
2000	AL	CARNEIROS	PPS	PAULO SÉRGIO VIEIRA SANTOS	119
2000	AL	CARNEIROS	PRTB	GENIVAL TORRES SILVA	113
2000	AL	CARNEIROS	PRTB	GERNÂNDIO DE FARIAS FERREIRA	98
2000	AL	CARNEIROS	PRTB	MANOEL DOS SANTOS SILVA	86
2000	AL	CARNEIROS	PRTB	VANDETE DE LUNA SILVA	76
2000	AL	CARNEIROS	PSB	BARTIRA RACHEL DA SILVA ALVES MELO	1
2000	AL	CARNEIROS	PSB	EUCLIDES BARBOSA DA SILVA	14
2000	AL	CARNEIROS	PSB	JOSÉ CRAÍBAS DA SILVA	3
2000	AL	CARNEIROS	PSB	JOSÉ ORLANDO MEDEIROS NOBRE	128
2000	AL	CARNEIROS	PSB	JOSÉ VIRGÍNIO FILHO	91
2000	AL	CARNEIROS	PSB	MARIA DO SOCORRO SILVA	8
2000	AL	CARNEIROS	PSD	CARLOS ANTÔNIO MACHADO NOBRE	261
2000	AL	CARNEIROS	PSD	JOSÉ BARBOSA NETO	67
2000	AL	CARNEIROS	PSD	OSVALDO LEANDRO DOS SANTOS	101
2000	AL	CHA PRETA	PDT	ANTONIO PEREIRA FLORENTINO	336
2000	AL	CHA PRETA	PDT	BERENICE TENORIO DE HOLANDA MARQUES	2
2000	AL	CHA PRETA	PDT	DIVALDO TENÓRIO HOLANDA	196
2000	AL	CHA PRETA	PDT	EDMILTON ESTEVÃO DA ROCHA	33
2000	AL	CHA PRETA	PDT	MANOEL FIDELIS DA SILVA	264
2000	AL	CHA PRETA	PDT	SEBASTIÃO EPIFÂNIO PEREIRA SIMPLICIO	237
2000	AL	CHA PRETA	PFL	MANOEL BEZERRA DE LUCENA	97
2000	AL	CHA PRETA	PFL	MARCOS ANTONIO PIMENTEL DE VASCONCELOS	162
2000	AL	CHA PRETA	PMDB	CÉLIO JOSÉ REBÊLO DE VASCONCELOS	1
2000	AL	CHA PRETA	PMDB	CELSO JOSÉ REBÊLO DE VASCONCELOS	152
2000	AL	CHA PRETA	PPB	ANTONIO DE SOUZA NETO	213
2000	AL	CHA PRETA	PPB	EXPEDITO JOBSON DE VASCONCELOS PEDROSA	113
2000	AL	CHA PRETA	PPB	FRANCISCO LINO DA SILVA	106
2000	AL	CHA PRETA	PPB	JOSEILDA ALVINO DA SILVA	8
2000	AL	CHA PRETA	PPB	JOSÉ SEVERINO DE ARAÚJO	39
2000	AL	CHA PRETA	PPB	JOSÉ VALDOMIRO DA SILVA	21
2000	AL	CHA PRETA	PPB	RUBENS LIMEIRA DE OLIVEIRA	169
2000	AL	CHA PRETA	PPB	SEVERINO TENORIO CAVALCANTE	18
2000	AL	CHA PRETA	PSB	JULIO SOARES FERREIRA	31
2000	AL	CHA PRETA	PSDB	ÁUREO MAZONY TEIXEIRA DE VASCONCELOS	163
2000	AL	CHA PRETA	PSDB	FELIPE HOLANDA VILELA	200
2000	AL	CHA PRETA	PSL	ANTONIO TEIXEIRA DE VASCONCELOS NETO	112
2000	AL	CHA PRETA	PSL	GERALDO JUSTINO JANUÁRIO	157
2000	AL	CHA PRETA	PSL	GUSTAVO WILTON DE VASCONCELOS	99
2000	AL	CHA PRETA	PSL	HENRIQUE JOSÉ CORREIA	218
2000	AL	CHA PRETA	PSL	MARIA CELIA DA PAZ LEANDRO	18
2000	AL	CHA PRETA	PT	CARLOS ALBUQUERQUE LIMA	85
2000	AL	CHA PRETA	PTB	SERZEDELO MAIA DE BARROS CORREIA NETO	10
2000	AL	COITE DO NOIA	PRTB	AURELINO CLEMENTE DOS SANTOS	148
2000	AL	COITE DO NOIA	PRTB	GILBERTO LUIZ DE ALCANTARA	391
2000	AL	COITE DO NOIA	PRTB	GILBERTO PAULINO DOS SANTOS	158
2000	AL	COITE DO NOIA	PRTB	JOAO VALERIANO DA SILVA	98
2000	AL	COITE DO NOIA	PRTB	JOSE GENIVAL DO NASCIMENTO	294
2000	AL	COITE DO NOIA	PRTB	JOSE RODRIGUES DOS SANTOS	50
2000	AL	COITE DO NOIA	PRTB	MARIA APARECIDA PORTO	239
2000	AL	COITE DO NOIA	PRTB	MARIA JULIA PEROBA DA SILVA	49
2000	AL	COITE DO NOIA	PRTB	ROBERTO FLORENTINO DA SILVA	17
2000	AL	COITE DO NOIA	PRTB	SEBASTIAO BARBOSA DE ARAUJO	335
2000	AL	COITE DO NOIA	PSB	CLYTON ANTONIO DE PAULA HOULY	5
2000	AL	COITE DO NOIA	PSB	EVERALDO INACIO SOARES SILVA	386
2000	AL	COITE DO NOIA	PSB	ROSITA BARBOSA DA SILVA	136
2000	AL	COITE DO NOIA	PSL	BUENO HIGINO DA SILVA	2
2000	AL	COITE DO NOIA	PSL	DONIZETE SOARES DOS SANTOS	16
2000	AL	COITE DO NOIA	PSL	GERVASIO BRAZ BEZERRA	130
2000	AL	COITE DO NOIA	PSL	JACKSON CORREIA DA SILVA	181
2000	AL	COITE DO NOIA	PSL	JOSE FERREIRA DA SILVA	86
2000	AL	COITE DO NOIA	PTB	DONIZETE VALERIANO DA SILVA	199
2000	AL	COITE DO NOIA	PTB	EDIVALDO SALUSTIANO DE OLIVEIRA	133
2000	AL	COITE DO NOIA	PTB	EVERALDO DURVAL DE SOUZA	158
2000	AL	COITE DO NOIA	PTB	FLAVIO RUBENS SEBASTIAO SILVA	200
2000	AL	COITE DO NOIA	PTB	JOAO BASTOS DA SILVA	95
2000	AL	COITE DO NOIA	PTB	JOAO PEREIRA DE OLIVEIRA	185
2000	AL	COITE DO NOIA	PTB	JOSE CANDIDO DA SILVA	219
2000	AL	COITE DO NOIA	PTB	JOSE LENICIO GOMES DOS SANTOS	88
2000	AL	COITE DO NOIA	PTB	JOSE NUNES	269
2000	AL	COITE DO NOIA	PTB	MANOEL ALFREDO DE OLIVEIRA	34
2000	AL	COITE DO NOIA	PT do B	MARIA DAS GRACAS BASTOS	187
2000	AL	COLONIA LEOPOLDINA	PC do B	BENEDITO ADELMO TEOTONIO LINS	266
2000	AL	COLONIA LEOPOLDINA	PL	ALMIRA NOEMIA DE MELO AVELINO PINTO	93
2000	AL	COLONIA LEOPOLDINA	PL	JOSE ALFREDO DE SOUZA	117
2000	AL	COLONIA LEOPOLDINA	PMDB	AMARO BERNARDO DOS SANTOS	318
2000	AL	COLONIA LEOPOLDINA	PMDB	ANA CRISTINA GUERRA ROCHA	361
2000	AL	COLONIA LEOPOLDINA	PMDB	CÍCERO JOSÉ DA SILVA	28
2000	AL	COLONIA LEOPOLDINA	PMDB	FERNANDO LAMENHA SILVA	213
2000	AL	COLONIA LEOPOLDINA	PMDB	GENIVAL JOÃO DA SILVA	147
2000	AL	COLONIA LEOPOLDINA	PMDB	JOSÉ AMORIM JÚNIOR	97
2000	AL	COLONIA LEOPOLDINA	PMDB	JOSÉ GOMES DE LIMA	81
2000	AL	COLONIA LEOPOLDINA	PMDB	JOSÉ MENDONÇA DA SILVA	34
2000	AL	COLONIA LEOPOLDINA	PMDB	JOSÉ PEREIRA DO NASCIMENTO	179
2000	AL	COLONIA LEOPOLDINA	PMDB	LUIZ COSTA MONTEIRO DA CRUZ	278
2000	AL	COLONIA LEOPOLDINA	PMDB	MARIA DAS GRAÇAS LEITE FERREIRA DE OLIVEIRA	504
2000	AL	COLONIA LEOPOLDINA	PMDB	VALDECIR JOSÉ DA SILVA	248
2000	AL	COLONIA LEOPOLDINA	PMN	ANTÔNIO DE FRANÇA CAMPOS	78
2000	AL	COLONIA LEOPOLDINA	PMN	EDIVAR DE ANDRADE	50
2000	AL	COLONIA LEOPOLDINA	PMN	JOSE MANOEL CRISOSTOMO	221
2000	AL	COLONIA LEOPOLDINA	PMN	MARIA DE FÁTIMA FARIAS DOS PASSOS	97
2000	AL	COLONIA LEOPOLDINA	PMN	VANUCY PEDRO DE SOUZA	62
2000	AL	COLONIA LEOPOLDINA	PPS	ARISTEU JOAQUIM DE ALMEIDA	16
2000	AL	COLONIA LEOPOLDINA	PPS	JAMESSON LINS DE MELO	54
2000	AL	COLONIA LEOPOLDINA	PPS	JOSÉ MESSIAS DA SILVA	388
2000	AL	COLONIA LEOPOLDINA	PRTB	JOSÉ CARLOS SOUZA SILVA	58
2000	AL	COLONIA LEOPOLDINA	PSB	CARMELITA MARIA DA CONCEIÇÃO SILVA	206
2000	AL	COLONIA LEOPOLDINA	PSB	JOSÉ FERREIRA DA SILVA	17
2000	AL	COLONIA LEOPOLDINA	PSB	JOSELDO TENÓRIO CAVALCANTE	59
2000	AL	COLONIA LEOPOLDINA	PSB	SOLANGE CONCEIÇÃO DE LIMA OLIVEIRA	97
2000	AL	COLONIA LEOPOLDINA	PSD	CÍCERO RAMOS DA SILVA	110
2000	AL	COLONIA LEOPOLDINA	PSD	JOSÉ MARCOS DOS SANTOS FERREIRA	310
2000	AL	COLONIA LEOPOLDINA	PSDB	EVERALDO FRANCISCO DA SILVA	16
2000	AL	COLONIA LEOPOLDINA	PSDB	JOSÉ DERMEVAL BARBOSA	155
2000	AL	COLONIA LEOPOLDINA	PSDB	LUIZ PEDRO DA SILVA	54
2000	AL	COLONIA LEOPOLDINA	PSDB	MÁRCIO JORGE DOS SANTOS FERREIRA	198
2000	AL	COLONIA LEOPOLDINA	PSDB	MAVIAEL DE SOUZA GOMES	79
2000	AL	COLONIA LEOPOLDINA	PSDB	OTOGIBSON ALMEIDA DE OMENA	153
2000	AL	COLONIA LEOPOLDINA	PSDB	PETRUCIO DE SANTANA	26
2000	AL	COLONIA LEOPOLDINA	PSDB	RENALVO ALVES FERREIRA	61
2000	AL	COLONIA LEOPOLDINA	PSDB	SEBASTIÃO MANOEL DA SILVA	24
2000	AL	COLONIA LEOPOLDINA	PSL	JOSÉ CÍCERO RAMOS DA SILVA	46
2000	AL	COLONIA LEOPOLDINA	PSL	JOSÉ GOMES DA SILVA	72
2000	AL	COLONIA LEOPOLDINA	PSL	JOSÉ PEDRO DA SILVA FILHO	46
2000	AL	COLONIA LEOPOLDINA	PSL	RICARDO PEREIRA XAVIER	430
2000	AL	COLONIA LEOPOLDINA	PST	ARNALDO ALEXANDRE DA SILVA	314
2000	AL	COLONIA LEOPOLDINA	PST	ERNANE SANTANA SANTOS	278
2000	AL	COLONIA LEOPOLDINA	PST	JOSE ZITO MONTEIRO	46
2000	AL	COLONIA LEOPOLDINA	PST	MARIA DAS DORES DA CONCEIÇÃO SILVA	166
2000	AL	COLONIA LEOPOLDINA	PST	MARIA DAS GRAÇAS COSTA ALMEIDA	186
2000	AL	COLONIA LEOPOLDINA	PT	JOSEFA IVANILDA ALVES	186
2000	AL	COLONIA LEOPOLDINA	PV	DIVONETE FELIX DE OLIVEIRA	171
2000	AL	COQUEIRO SECO	PDT	CICERO IZIDIO DOS SANTOS	33
2000	AL	COQUEIRO SECO	PDT	JOSÉ CICERO GOMES DA SILVA	143
2000	AL	COQUEIRO SECO	PDT	JOSÉ CICERO SILVA DOS SANTOS	210
2000	AL	COQUEIRO SECO	PDT	JOSE DE HOLANDA SILVA	54
2000	AL	COQUEIRO SECO	PDT	JOSÉ ROBSON MASCARENHAS DE ALMEIDA	84
2000	AL	COQUEIRO SECO	PDT	ROBERTSON DAVINO DA SILVA	31
2000	AL	COQUEIRO SECO	PDT	SIVAL RODRIGUES DE ARAUJO	26
2000	AL	COQUEIRO SECO	PFL	CARLOS ALBERTO DOS SANTOS	29
2000	AL	COQUEIRO SECO	PFL	EDMILSON VIEIRA DOS SANTOS	59
2000	AL	COQUEIRO SECO	PFL	FRANCISCO JOSE ALVES COSTA	35
2000	AL	COQUEIRO SECO	PFL	MARCOS ANTONIO SOARES DOS SANTOS	20
2000	AL	COQUEIRO SECO	PFL	TANIO MARCAL DE MELO BARRETO	19
2000	AL	COQUEIRO SECO	PPS	ELENILSON ANDRÉ DA SILVA	21
2000	AL	COQUEIRO SECO	PPS	GILVAN OLIVEIRA DA SILVA	103
2000	AL	COQUEIRO SECO	PPS	GIZELIA CAVALCANTE DA COSTA	20
2000	AL	COQUEIRO SECO	PPS	JOSE ZACARIAS DA SILVA	71
2000	AL	COQUEIRO SECO	PPS	ZENIR VIEIRA DA SILVA	56
2000	AL	COQUEIRO SECO	PSB	EDVAN GOMES CORREIA	107
2000	AL	COQUEIRO SECO	PSB	JOACY ALVES DA SILVA	54
2000	AL	COQUEIRO SECO	PSB	LUIZ FERNANDO VIEIRA MOTA	1
2000	AL	COQUEIRO SECO	PSB	MARIA JOSÉ REGINA DE OLIVEIRA	112
2000	AL	COQUEIRO SECO	PSD	ALBANÊ JOSÉ FIGUEIREDO	5
2000	AL	COQUEIRO SECO	PSD	JOSE CICERO DOS SANTOS	132
2000	AL	COQUEIRO SECO	PSD	LUCIA MARIA VIEIRA MARQUES DA SILVA	15
2000	AL	COQUEIRO SECO	PSD	MARIA JOSÉ DE OLIVEIRA DA SILVA	31
2000	AL	COQUEIRO SECO	PSD	PAULO CÉSAR MELO DE ARAUJO	135
2000	AL	COQUEIRO SECO	PSL	ADELZITO ALVES PEREIRA	56
2000	AL	COQUEIRO SECO	PSL	ALONSO CORREIA DOS SANTOS	150
2000	AL	COQUEIRO SECO	PSL	CICERO BISPO DOS SANTOS	17
2000	AL	COQUEIRO SECO	PSL	DIOGENIS DOS SANTOS MARTINS	4
2000	AL	COQUEIRO SECO	PSL	DORGIVAL GOMES DA SILVA	168
2000	AL	COQUEIRO SECO	PSL	EULINA LEITE MARINHO	30
2000	AL	COQUEIRO SECO	PSL	FRANCISCO JOSE DOS SANTOS	4
2000	AL	COQUEIRO SECO	PSL	HELENA GOMES DA SILVA	37
2000	AL	COQUEIRO SECO	PSL	VAUDECI BAPTISTA DOS SANTOS	15
2000	AL	COQUEIRO SECO	PT	CICERO DUARTE DE OLIVEIRA	34
2000	AL	COQUEIRO SECO	PT	EDSON DE CARVALHO PEDROSA	127
2000	AL	COQUEIRO SECO	PT	HILDEBRANDO VIEIRA DA SILVA	6
2000	AL	COQUEIRO SECO	PT	JOSE NASCIMENTO FILHO	9
2000	AL	COQUEIRO SECO	PT	JOSÉ SEBASTIÃO GOMES DA SILVA	2
2000	AL	COQUEIRO SECO	PT	KLEBER DA COSTA GUARDIANO LIMA	64
2000	AL	COQUEIRO SECO	PT	MARIA JOSE PEREIRA DOS SANTOS	23
2000	AL	COQUEIRO SECO	PT	OTHNIEL FERREIRA DE SENA	25
2000	AL	COQUEIRO SECO	PT	SEBASTIAO AVELINO DE OLIVEIRA	19
2000	AL	COQUEIRO SECO	PTB	ANTONIO BARROS OLIVEIRA NETO	3
2000	AL	COQUEIRO SECO	PTB	FERNANDO JOSE DOS SANTOS	91
2000	AL	COQUEIRO SECO	PTB	SÉRGIO DE FARIAS OLIVEIRA	79
2000	AL	CORURIPE	PL	GASTÃO LESSA DE SOUZA	306
2000	AL	CORURIPE	PL	JOSÉ AGAPITO ARAÚJO DE SANTANA	316
2000	AL	CORURIPE	PL	JOSÉ ÉDSON DOS SANTOS	506
2000	AL	CORURIPE	PMDB	AGENOR SEVERIANO	164
2000	AL	CORURIPE	PMDB	AILTON LUIZ DE ARAÚJO LESSA	367
2000	AL	CORURIPE	PMDB	ANILTON LESSA ARAÚJO	477
2000	AL	CORURIPE	PMDB	CÍCERO HÉLIO	256
2000	AL	CORURIPE	PMDB	EDELMO RAIMUNDO DE AZEVEDO SILVA	495
2000	AL	CORURIPE	PMDB	EDNA DOS SANTOS BATISTA	228
2000	AL	CORURIPE	PMDB	GERALDO DOS SANTOS	41
2000	AL	CORURIPE	PMDB	ILANE PALMEIRA BARBOSA	62
2000	AL	CORURIPE	PMDB	JESSE JAMES VIANA	474
2000	AL	CORURIPE	PMDB	JOÃO BATISTA DA SILVA	630
2000	AL	CORURIPE	PMDB	JOSÉ EUGENIO DOS SANTOS	469
2000	AL	CORURIPE	PMDB	JOSÉ GINALDO BARBOSA	557
2000	AL	CORURIPE	PMDB	JOSÉ ISIDORO DOS SANTOS	104
2000	AL	CORURIPE	PMDB	JOSIAS ALBUQUERQUE BARROS JÚNIOR	43
2000	AL	CORURIPE	PMDB	MAGDA FREIRE LIMA	145
2000	AL	CORURIPE	PMDB	MARCELO BELTRÃO SIQUEIRA	1044
2000	AL	CORURIPE	PMDB	MARIA JOSÉ DOS SANTOS FERREIRA	231
2000	AL	CORURIPE	PMDB	MESAQUE DA SILVA PADILHA	485
2000	AL	CORURIPE	PMDB	MISAEL FARIAS DA SILVA	334
2000	AL	CORURIPE	PMN	MARIA JOSÉ DA FONSECA	32
2000	AL	CORURIPE	PPB	ALCIDES BIANA DOS SANTOS	311
2000	AL	CORURIPE	PPB	ANTONIO BORGES DOS SANTOS	88
2000	AL	CORURIPE	PPB	ANTONIO LUCAS DOS SANTOS	90
[truncated: 998,000+ more rows]
